# Supplementary material for: Single-atom catalysts-based catalytic ROS clearance for efficient psoriasis treatment and relapse prevention via restoring ESR1
Source: Nat Commun. 2023 Oct 25;14:6767. doi: 10.1038/s41467-023-42477-y (PMC10600197; doi:10.1038/s41467-023-42477-y)
Supplement: Supplementary file 4 — Source data file [file 41467_2023_42477_MOESM4_ESM.xlsx]

## Sheet: Figure 2-3
Figure 2e			Figure 3a						Figure 3b							Figure 3c				Figure 3d
Energy/eV	e-1		v (mm/s)	Measured	Fitted	D3	D1		Energy/eV	Fe Foil	Fe2O3	Fe3O4	Energy/eV	FeN4O2-SACs		R/Å	FeN4O2-SACs	Fitting		Fe-Foil
645	5560.72		-10.7407	307299	307286	307286	307287		6917	0.00175	0.02061	0.06082	6912	0.05384		0	0.33214	0.47465		0.000567847	0.000584236	0.000601039	0.000618265	0.000635924	0.000654024	0.000672574	0.000691584	0.000711062	0.000731018	0.000751461	0.000772402	0.000793849	0.000815813	0.000838304	0.000861332	0.000884907	0.000909039	0.000933739	0.000959018	0.000984886	0.00101	0.00104	0.00107	0.00109	0.00112	0.00115	0.00118	0.00121	0.00125
645.219	5748.26		-10.698	307081	307286	307286	307287		6922	0.00162	0.01854	0.06013	6915	0.05104		0.03068	0.32435	0.46947		0.000525259	0.000540781	0.000556706	0.000573044	0.000589803	0.000606992	0.00062462	0.000642696	0.00066123	0.000680231	0.000699709	0.000719673	0.000740134	0.000761102	0.000782586	0.000804596	0.000827145	0.000850241	0.000873895	0.000898119	0.000922923	0.000948318	0.000974316	0.001	0.00103	0.00106	0.00108	0.00111	0.00114	0.00117
645.438	5752.25		-10.6553	307478	307286	307286	307287		6927	0.00147	0.01619	0.06144	6918	0.04824		0.06136	0.30122	0.45465		0.000484966	0.000499636	0.000514698	0.00053016	0.000546032	0.000562322	0.000579039	0.000596192	0.000613792	0.000631847	0.000650368	0.000669363	0.000688844	0.00070882	0.000729302	0.000750299	0.000771823	0.000793884	0.000816493	0.000839661	0.000863398	0.000887718	0.00091263	0.000938146	0.000964278	0.000991037	0.00102	0.00105	0.00108	0.0011
645.656	5490.39		-10.6126	307338	307286	307286	307287		6932	0.00133	0.01494	0.05685	6921	0.04544		0.09204	0.26351	0.43238		0.000446932	0.000460768	0.000474983	0.000489587	0.000504587	0.000519992	0.000535813	0.000552058	0.000568736	0.000585858	0.000603432	0.00062147	0.00063998	0.000658974	0.000678461	0.000698452	0.000718958	0.000739989	0.000761556	0.000783671	0.000806345	0.000829589	0.000853415	0.000877834	0.000902859	0.000928501	0.000954772	0.000981685	0.00101	0.00104
645.875	5554.87		-10.57	307824	307286	307286	307287		6937	0.00119	0.01382	0.05051	6924	0.04231		0.12272	0.21246	0.40649		0.000411121	0.000424144	0.000437532	0.000451295	0.000465443	0.000479982	0.000494924	0.000510277	0.00052605	0.000542254	0.000558897	0.000575991	0.000593544	0.000611568	0.000630072	0.000649068	0.000668566	0.000688576	0.00070911	0.00073018	0.000751796	0.00077397	0.000796714	0.000820039	0.000843958	0.000868483	0.000893626	0.0009194	0.000945817	0.000972891
646.094	5705.83		-10.5273	308109	307286	307286	307287		6942	0.00105	0.01196	0.04499	6927.01	0.03902		0.1534	0.14989	0.38253		0.000377477	0.000389707	0.000402291	0.000415236	0.000428551	0.000442245	0.000456327	0.000470807	0.000485694	0.000500998	0.000516728	0.000532894	0.000549507	0.000566576	0.000584113	0.000602127	0.00062063	0.000639632	0.000659144	0.000679179	0.000699747	0.00072086	0.000742529	0.000764768	0.000787587	0.000811	0.000835018	0.000859655	0.000884922	0.000910835
646.312	5620.41		-10.4846	308116	307286	307286	307287		6947	0.000913881	0.01098	0.03961	6930	0.03574		0.18408	0.07838	0.36727		0.000345945	0.000357407	0.000369209	0.000381359	0.000393865	0.000406736	0.000419982	0.000433611	0.000447633	0.000462057	0.000476894	0.000492153	0.000507843	0.000523977	0.000540563	0.000557613	0.000575137	0.000593146	0.000611652	0.000630665	0.000650198	0.000670262	0.000690869	0.00071203	0.000733759	0.000756068	0.000778969	0.000802475	0.000826599	0.000851354
646.531	5578.14		-10.442	307943	307286	307286	307287		6952	0.000804356	0.00985	0.03318	6933	0.03281		0.21476	0.01547	0.36696		0.000316453	0.000327174	0.00033822	0.000349599	0.000361321	0.000373393	0.000385826	0.000398627	0.000411807	0.000425375	0.00043934	0.000453713	0.000468503	0.000483721	0.000499377	0.000515482	0.000532046	0.000549081	0.000566597	0.000584606	0.00060312	0.00062215	0.000641708	0.000661806	0.000682457	0.000703673	0.000725467	0.000747852	0.000770841	0.000794447
646.75	5687.41		-10.3993	307969	307286	307286	307287		6957	0.000681352	0.00864	0.03093	6936.01	0.0306		0.24544	0.08598	0.38433		0.000288937	0.000298942	0.000309258	0.000319894	0.000330857	0.000342157	0.000353802	0.000365801	0.000378164	0.0003909	0.000404019	0.00041753	0.000431443	0.000445768	0.000460517	0.000475698	0.000491324	0.000507405	0.000523951	0.000540976	0.000558489	0.000576503	0.00059503	0.000614081	0.00063367	0.000653809	0.00067451	0.000695787	0.000717652	0.000740119
646.969	5766.65		-10.3566	308392	307286	307286	307287		6962	0.000572452	0.00745	0.0229	6939	0.02839		0.27612	0.16783	0.41714		0.000263315	0.000272633	0.000282247	0.000292167	0.000302399	0.000312953	0.000323838	0.000335062	0.000346635	0.000358565	0.000370862	0.000383537	0.000396598	0.000410056	0.00042392	0.000438203	0.000452913	0.000468063	0.000483663	0.000499724	0.000516258	0.000533277	0.000550792	0.000568816	0.000587361	0.000606439	0.000626064	0.000646248	0.000667005	0.000688348
647.188	5853.13		-10.314	307779	307286	307286	307287		6967	0.00046051	0.00567	0.01189	6942	0.02618		0.3068	0.24633	0.45963		0.000239516	0.000248175	0.000257116	0.000266347	0.000275878	0.000285715	0.000295867	0.000306344	0.000317154	0.000328306	0.00033981	0.000351675	0.000363911	0.000376528	0.000389535	0.000402944	0.000416765	0.000431009	0.000445686	0.000460808	0.000476387	0.000492433	0.000508959	0.000525977	0.000543499	0.000561538	0.000580106	0.000599217	0.000618883	0.000639119
647.406	5697.55		-10.2713	307624	307286	307286	307287		6972	0.000342818	0.00477	0.0115	6945	0.02442		0.33748	0.31711	0.50514		0.000217455	0.000225484	0.000233781	0.000242354	0.000251211	0.00026036	0.000269809	0.000279568	0.000289644	0.000300047	0.000310786	0.00032187	0.000333309	0.000345113	0.000357291	0.000369854	0.000382812	0.000396177	0.000409958	0.000424166	0.000438814	0.000453913	0.000469474	0.00048551	0.000502033	0.000519054	0.000536588	0.000554646	0.000573243	0.000592391
647.625	5710.86		-10.2286	307237	307286	307286	307287		6976.99	0.000239092	0.004	0.00976	6948.01	0.02265		0.36816	0.37607	0.5478		0.000197054	0.000204483	0.000212166	0.00022011	0.000228324	0.000236815	0.000245591	0.000254661	0.000264034	0.000273718	0.000283721	0.000294054	0.000304726	0.000315746	0.000327124	0.00033887	0.000350994	0.000363508	0.00037642	0.000389744	0.000403489	0.000417667	0.00043229	0.00044737	0.000462919	0.000478948	0.000495472	0.000512502	0.000530052	0.000548135
647.844	5702.36		-10.1859	307231	307286	307286	307287		6982.01	0.000131764	0.00316	0.00543	6951	0.02089		0.39884	0.41927	0.58313		0.000178228	0.000185087	0.000192186	0.000199532	0.000207133	0.000214996	0.00022313	0.000231542	0.000240241	0.000249236	0.000258535	0.000268147	0.000278082	0.000288348	0.000298956	0.000309915	0.000321236	0.000332928	0.000345002	0.000357469	0.000370341	0.000383627	0.00039734	0.000411492	0.000426094	0.000441158	0.000456698	0.000472726	0.000489255	0.000506298
648.062	5699.39		-10.1433	306711	307286	307286	307287		6987	2.93363e-05	0.00268	-0.00301	6954	0.01898		0.42951	0.44311	0.60819		0.000160898	0.000167217	0.000173762	0.000180539	0.000187558	0.000194824	0.000202346	0.000210131	0.000218188	0.000226525	0.000235151	0.000244073	0.000253302	0.000262847	0.000272716	0.000282919	0.000293467	0.000304369	0.000315635	0.000327277	0.000339305	0.000351729	0.000364563	0.000377816	0.000391501	0.000405629	0.000420214	0.000435268	0.000450803	0.000466833
648.281	5695.72		-10.1006	306928	307286	307286	307287		6992	-4.60609e-05	0.0017	0.00167	6957	0.017		0.46019	0.44451	0.62177		0.000144982	0.000150791	0.000156812	0.000163052	0.000169519	0.000176219	0.00018316	0.00019035	0.000197796	0.000205507	0.000213491	0.000221756	0.000230311	0.000239165	0.000248327	0.000257807	0.000267614	0.000277757	0.000288248	0.000299096	0.000310312	0.000321907	0.000333892	0.000346278	0.000359077	0.0003723	0.00038596	0.00040007	0.000414641	0.000429687
648.5	5569.47		-10.0579	307314	307286	307286	307287		6997	-9.0298e-05	0.000977638	-0.00131	6960	0.01502		0.49087	0.42106	0.62466		0.000130396	0.000135725	0.000141252	0.000146985	0.00015293	0.000159095	0.000165486	0.000172112	0.000178979	0.000186095	0.000193469	0.000201109	0.000209023	0.000217219	0.000225707	0.000234495	0.000243594	0.000253012	0.00026276	0.000272848	0.000283285	0.000294082	0.000305251	0.000316802	0.000328747	0.000341097	0.000353865	0.000367062	0.000380701	0.000394794
648.719	5345.76		-10.0153	307332	307286	307286	307287		7002.01	-0.000161259	0.000200331	-0.01062	6963	0.01317		0.52155	0.37121	0.62005		0.000117064	0.000121941	0.000127004	0.000132259	0.000137714	0.000143374	0.000149247	0.000155339	0.000161659	0.000168213	0.000175009	0.000182055	0.00018936	0.000196932	0.000204778	0.000212909	0.000221333	0.000230059	0.000239097	0.000248458	0.00025815	0.000268184	0.00027857	0.00028932	0.000300445	0.000311956	0.000323864	0.000336182	0.000348921	0.000362095
648.938	5563.86		-9.97259	307287	307286	307286	307287		7007.01	-0.000218497	-0.000410987	-0.0121	6966	0.01158		0.55223	0.29444	0.61388		0.000104904	0.000109358	0.000113986	0.000118794	0.000123787	0.000128973	0.000134357	0.000139948	0.000145751	0.000151774	0.000158025	0.00016451	0.000171239	0.000178218	0.000185456	0.000192962	0.000200745	0.000208813	0.000217176	0.000225843	0.000234824	0.000244129	0.000253768	0.000263751	0.00027409	0.000284796	0.00029588	0.000307353	0.000319227	0.000331516
649.156	5748.84		-9.92992	307724	307286	307286	307287		7012	-0.000292726	-0.00116	-0.01251	6969	0.01		0.58291	0.19145	0.61474		9.38407e-05	9.79005e-05	0.000102122	0.000106511	0.000111072	0.000115814	0.00012074	0.000125859	0.000131177	0.000136701	0.000142438	0.000148394	0.000154579	0.000160999	0.000167662	0.000174577	0.000181753	0.000189197	0.000196918	0.000204927	0.000213231	0.000221842	0.000230768	0.000240021	0.00024961	0.000259546	0.00026984	0.000280505	0.00029155	0.000302988
649.375	5493.35		-9.88725	307415	307286	307286	307287		7017	-0.000339307	-0.00142	-0.01051	6972.01	0.00841		0.61359	0.06627	0.63242		8.37979e-05	8.74906e-05	9.13331e-05	9.5331e-05	9.94899e-05	0.000103816	0.000108314	0.000112992	0.000117855	0.00012291	0.000128164	0.000133624	0.000139297	0.00014519	0.000151311	0.000157669	0.00016427	0.000171124	0.000178239	0.000185623	0.000193287	0.000201238	0.000209487	0.000218044	0.000226919	0.000236122	0.000245664	0.000255555	0.000265807	0.000276433
649.594	5539.4		-9.84458	306891	307286	307286	307287		7022	-0.000376991	-0.00181	-0.00312	6975	0.00736		0.64427	0.09347	0.67475		7.47046e-05	7.80566e-05	8.15473e-05	8.51819e-05	8.89658e-05	9.29046e-05	9.70038e-05	0.00010127	0.000105708	0.000110325	0.000115127	0.000120121	0.000125314	0.000130713	0.000136325	0.000142157	0.000148219	0.000154516	0.000161058	0.000167854	0.000174911	0.000182239	0.000189847	0.000197744	0.000205941	0.000214447	0.000223273	0.000232429	0.000241926	0.000251775
649.812	5622.22		-9.80191	306447	307286	307286	307287		7027	-0.000402292	-0.00206	0.00603	6978.01	0.00632		0.67495	0.26095	0.74446		6.6489e-05	6.95257e-05	7.26905e-05	7.59883e-05	7.94242e-05	8.30035e-05	8.67315e-05	9.06138e-05	9.46562e-05	9.88646e-05	0.000103245	0.000107804	0.000112548	0.000117484	0.000122619	0.000127959	0.000133513	0.000139288	0.000145292	0.000151532	0.000158018	0.000164757	0.00017176	0.000179034	0.000186589	0.000194435	0.000202582	0.000211039	0.000219819	0.00022893
650.031	5679.49		-9.75924	307007	307286	307286	307287		7031.99	-0.000423739	-0.00176	0.00797	6981.01	0.00527		0.70563	0.44462	0.83857		5.9085e-05	6.18308e-05	6.46947e-05	6.76813e-05	7.07953e-05	7.40417e-05	7.74256e-05	8.09522e-05	8.4627e-05	8.84556e-05	9.24439e-05	9.65977e-05	0.000100923	0.000105427	0.000110116	0.000114997	0.000120076	0.000125361	0.000130859	0.000136579	0.000142528	0.000148714	0.000155146	0.000161833	0.000168783	0.000176006	0.000183511	0.000191308	0.000199408	0.00020782
650.25	5656.77		-9.71657	307467	307286	307286	307287		7037.01	-0.000410427	-0.00206	0.00943	6984	0.00404		0.73631	0.63797	0.9506		5.24267e-05	5.4905e-05	5.74918e-05	6.01916e-05	6.30086e-05	6.59477e-05	6.90135e-05	7.2211e-05	7.55454e-05	7.9022e-05	8.26463e-05	8.64238e-05	9.03606e-05	9.44626e-05	9.87362e-05	0.000103188	0.000107824	0.000112652	0.000117678	0.00012291	0.000128356	0.000134024	0.000139921	0.000146055	0.000152436	0.000159072	0.000165973	0.000173147	0.000180605	0.000188356
650.469	5635.31		-9.6739	307490	307286	307286	307287		7042	-0.000384169	-0.00218	0.01133	6987	0.0027		0.76699	0.83554	1.07307		4.64536e-05	4.86866e-05	5.10191e-05	5.34553e-05	5.59992e-05	5.86554e-05	6.14281e-05	6.43222e-05	6.73424e-05	7.04937e-05	7.37814e-05	7.72106e-05	8.0787e-05	8.45163e-05	8.84043e-05	9.24573e-05	9.66814e-05	0.000101083	0.00010567	0.000110447	0.000115424	0.000120606	0.000126002	0.00013162	0.000137468	0.000143554	0.000149886	0.000156475	0.000163329	0.000170457
650.688	5547.07		-9.63123	307162	307286	307286	307287		7047	-0.000342738	-0.00245	0.00683	6990.01	0.00136		0.79767	1.03211	1.19917		4.11061e-05	4.31147e-05	4.52145e-05	4.74092e-05	4.97027e-05	5.20991e-05	5.46026e-05	5.72176e-05	5.99486e-05	6.28002e-05	6.57774e-05	6.88851e-05	7.21285e-05	7.5513e-05	7.90442e-05	8.27278e-05	8.65698e-05	9.05764e-05	9.47539e-05	9.91088e-05	0.000103648	0.000108379	0.000113308	0.000118443	0.000123792	0.000129363	0.000135164	0.000141204	0.000147491	0.000154035
650.906	5577.16		-9.58856	307196	307286	307286	307287		7052	-0.000279587	-0.00279	0.000879003	6993	0.0002167		0.82835	1.22297	1.3236		3.63296e-05	3.81336e-05	4.00208e-05	4.19949e-05	4.40593e-05	4.6218e-05	4.84749e-05	5.0834e-05	5.32995e-05	5.58758e-05	5.85676e-05	6.13793e-05	6.4316e-05	6.73827e-05	7.05846e-05	7.39271e-05	7.74158e-05	8.10565e-05	8.48552e-05	8.88181e-05	9.29517e-05	9.72625e-05	0.000101757	0.000106444	0.000111328	0.000116419	0.000121724	0.000127251	0.000133008	0.000139004
651.125	5569.35		-9.54589	307485	307286	307286	307287		7057.01	-0.000168481	-0.0027	0.0023	6996	-0.000555838		0.85903	1.40439	1.44296		3.20721e-05	3.369e-05	3.53839e-05	3.7157e-05	3.90126e-05	4.09544e-05	4.29859e-05	4.5111e-05	4.73337e-05	4.96579e-05	5.20879e-05	5.46281e-05	5.72831e-05	6.00576e-05	6.29565e-05	6.59848e-05	6.91479e-05	7.2451e-05	7.59e-05	7.95006e-05	8.32588e-05	8.71809e-05	9.12734e-05	9.55429e-05	9.99964e-05	0.000104641	0.000109484	0.000114534	0.000119797	0.000125283
651.344	5660.11		-9.50322	306775	307286	307286	307287		7061.99	-5.38461e-05	-0.00193	0.00151	6999	-0.00133		0.88971	1.57403	1.55613		2.82843e-05	2.97334e-05	3.12517e-05	3.28421e-05	3.45078e-05	3.62521e-05	3.80784e-05	3.99901e-05	4.1991e-05	4.40849e-05	4.62756e-05	4.85674e-05	5.09644e-05	5.3471e-05	5.60919e-05	5.88317e-05	6.16954e-05	6.4688e-05	6.78149e-05	7.10815e-05	7.44935e-05	7.80567e-05	8.17772e-05	8.56613e-05	8.97156e-05	9.39467e-05	9.83617e-05	0.000102968	0.000107772	0.000112783
651.562	5555.7		-9.46055	307007	307286	307286	307287		7067	0.000129376	-0.00196	0.00124	7002	-0.0021		0.92039	1.73134	1.66445		2.49212e-05	2.62176e-05	2.75769e-05	2.90018e-05	3.04952e-05	3.20603e-05	3.37e-05	3.54178e-05	3.72169e-05	3.91009e-05	4.10735e-05	4.31386e-05	4.52999e-05	4.75617e-05	4.99282e-05	5.24038e-05	5.49932e-05	5.7701e-05	6.05322e-05	6.34919e-05	6.65854e-05	6.98183e-05	7.31961e-05	7.67249e-05	8.04107e-05	8.42598e-05	8.82788e-05	9.24746e-05	9.6854e-05	0.000101424
651.781	5495.42		-9.41788	307721	307286	307286	307287		7071.99	0.000343678	-0.00171	0.00208	7005	-0.00241		0.95107	1.87791	1.77179		2.19399e-05	2.30985e-05	2.43141e-05	2.55894e-05	2.6927e-05	2.83296e-05	2.98003e-05	3.13421e-05	3.2958e-05	3.46514e-05	3.64256e-05	3.82842e-05	4.02309e-05	4.22695e-05	4.44039e-05	4.66382e-05	4.89768e-05	5.1424e-05	5.39845e-05	5.6663e-05	5.94645e-05	6.23941e-05	6.54571e-05	6.8659e-05	7.20057e-05	7.55029e-05	7.91569e-05	8.29741e-05	8.69609e-05	9.11242e-05
652	5445.71		-9.37521	306904	307286	307286	307287		7076.99	0.000655781	-0.0012	0.000697883	7008	-0.00272		0.98175	2.01746	1.88424		1.93019e-05	2.03364e-05	2.14226e-05	2.25628e-05	2.37597e-05	2.50157e-05	2.63336e-05	2.7716e-05	2.91661e-05	3.06866e-05	3.22809e-05	3.39522e-05	3.57039e-05	3.75395e-05	3.94627e-05	4.14773e-05	4.35873e-05	4.57968e-05	4.81101e-05	5.05316e-05	5.3066e-05	5.5718e-05	5.84926e-05	6.13949e-05	6.44304e-05	6.76045e-05	7.0923e-05	7.43919e-05	7.80172e-05	8.18055e-05
652.219	5601.32		-9.33254	306438	307286	307286	307287		7082	0.00109	-0.000954543	0.00158	7011	-0.00303		1.01243	2.15564	2.00925		1.69706e-05	1.78936e-05	1.88634e-05	1.98822e-05	2.09523e-05	2.2076e-05	2.3256e-05	2.44947e-05	2.57948e-05	2.71591e-05	2.85905e-05	3.00921e-05	3.16669e-05	3.33184e-05	3.50498e-05	3.68647e-05	3.87669e-05	4.076e-05	4.28482e-05	4.50355e-05	4.73262e-05	4.97248e-05	5.22358e-05	5.48642e-05	5.76149e-05	6.0493e-05	6.3504e-05	6.66533e-05	6.99468e-05	7.33905e-05
652.438	5510.7		-9.28987	307129	307286	307286	307287		7087	0.0017	-0.000589563	0.00297	7014	-0.00351		1.04311	2.29934	2.15432		1.49136e-05	1.57365e-05	1.66018e-05	1.75115e-05	1.84676e-05	1.94725e-05	2.05283e-05	2.16374e-05	2.28023e-05	2.40256e-05	2.531e-05	2.66582e-05	2.80732e-05	2.95579e-05	3.11157e-05	3.27496e-05	3.44632e-05	3.626e-05	3.81436e-05	4.01179e-05	4.21869e-05	4.43547e-05	4.66257e-05	4.90042e-05	5.1495e-05	5.41028e-05	5.68326e-05	5.96897e-05	6.26794e-05	6.58072e-05
652.656	5422.23		-9.2472	307767	307286	307286	307287		7092	0.00265	0.000232871	0.00474	7017	-0.00407		1.07379	2.4555	2.32536		1.31003e-05	1.38337e-05	1.46053e-05	1.54171e-05	1.6271e-05	1.7169e-05	1.81132e-05	1.91058e-05	2.01491e-05	2.12454e-05	2.23972e-05	2.3607e-05	2.48777e-05	2.62119e-05	2.76126e-05	2.90828e-05	3.06257e-05	3.22446e-05	3.39428e-05	3.57239e-05	3.75916e-05	3.95497e-05	4.16024e-05	4.37535e-05	4.60076e-05	4.83691e-05	5.08426e-05	5.34329e-05	5.61451e-05	5.89843e-05
652.875	5442.83		-9.20452	307672	307286	307286	307287		7092.5	0.00278	0.000499185	-0.000451276	7020	-0.00463		1.10447	2.62979	2.52528		1.15038e-05	1.2157e-05	1.28449e-05	1.35691e-05	1.43314e-05	1.51336e-05	1.59777e-05	1.68657e-05	1.77996e-05	1.87817e-05	1.98142e-05	2.08996e-05	2.20402e-05	2.32387e-05	2.44978e-05	2.58202e-05	2.72089e-05	2.86668e-05	3.01973e-05	3.18035e-05	3.34888e-05	3.52569e-05	3.71115e-05	3.90563e-05	4.10954e-05	4.32329e-05	4.54732e-05	4.78207e-05	5.02801e-05	5.28563e-05
653.094	5400.4		-9.16185	307927	307286	307286	307287		7093	0.00291	0.000744361	-0.00234	7023.01	-0.00504		1.13515	2.82533	2.75328		1.0099e-05	1.06807e-05	1.12937e-05	1.19395e-05	1.26198e-05	1.33363e-05	1.40907e-05	1.48848e-05	1.57207e-05	1.66003e-05	1.75257e-05	1.8499e-05	1.95227e-05	2.0599e-05	2.17304e-05	2.29196e-05	2.41692e-05	2.5482e-05	2.68609e-05	2.8309e-05	2.98295e-05	3.14255e-05	3.31007e-05	3.48585e-05	3.67026e-05	3.8637e-05	4.06655e-05	4.27925e-05	4.50221e-05	4.73589e-05
653.312	5477.06		-9.11918	307125	307286	307286	307287		7093.5	0.00305	0.00102	-0.01067	7026	-0.00516		1.16583	3.04184	3.00487		8.8639e-06	9.38181e-06	9.92798e-06	1.05038e-05	1.11109e-05	1.17506e-05	1.24247e-05	1.31349e-05	1.38829e-05	1.46705e-05	1.54997e-05	1.63726e-05	1.72911e-05	1.82576e-05	1.92743e-05	2.03435e-05	2.14678e-05	2.26498e-05	2.38921e-05	2.51975e-05	2.65691e-05	2.80098e-05	2.95228e-05	3.11115e-05	3.27792e-05	3.45296e-05	3.63663e-05	3.82932e-05	4.03144e-05	4.2434e-05
653.531	5578.58		-9.07651	307389	307286	307286	307287		7094	0.00318	0.00136	-0.00619	7029	-0.00527		1.19651	3.27559	3.27255		7.77838e-06	8.23941e-06	8.72597e-06	9.23936e-06	9.78095e-06	1.03522e-05	1.09545e-05	1.15894e-05	1.22587e-05	1.2964e-05	1.3707e-05	1.44897e-05	1.53139e-05	1.61817e-05	1.70952e-05	1.80566e-05	1.90682e-05	2.01324e-05	2.12516e-05	2.24285e-05	2.36658e-05	2.49663e-05	2.6333e-05	2.77688e-05	2.92771e-05	3.0861e-05	3.25241e-05	3.427e-05	3.61023e-05	3.8025e-05
653.75	5584.38		-9.03384	307307	307286	307286	307287		7094.5	0.00332	0.00144	-0.00802	7032	-0.00539		1.22718	3.5198	3.54675		6.82472e-06	7.23508e-06	7.6685e-06	8.12617e-06	8.60934e-06	9.11931e-06	9.65746e-06	1.02252e-05	1.08241e-05	1.14556e-05	1.21214e-05	1.28233e-05	1.35629e-05	1.43422e-05	1.51631e-05	1.60276e-05	1.69378e-05	1.78961e-05	1.89046e-05	1.99657e-05	2.10821e-05	2.22562e-05	2.34908e-05	2.47888e-05	2.61531e-05	2.75867e-05	2.9093e-05	3.06751e-05	3.23366e-05	3.4081e-05
653.969	5405.68		-8.99117	306535	307286	307286	307287		7095	0.00347	0.0013	-0.01127	7035.01	-0.00537		1.25786	3.76552	3.8168		5.98713e-06	6.35237e-06	6.73844e-06	7.14642e-06	7.57747e-06	8.03278e-06	8.51362e-06	9.02129e-06	9.55717e-06	1.01227e-05	1.07194e-05	1.13488e-05	1.20126e-05	1.27125e-05	1.34502e-05	1.42278e-05	1.5047e-05	1.591e-05	1.68189e-05	1.77759e-05	1.87834e-05	1.98437e-05	2.09594e-05	2.21331e-05	2.33675e-05	2.46655e-05	2.60301e-05	2.74643e-05	2.89714e-05	3.05548e-05
654.188	5475.56		-8.9485	306823	307286	307286	307287		7095.5	0.00363	0.00138	-0.00394	7038	-0.00536		1.28854	4.00257	4.07171		5.25141e-06	5.57647e-06	5.92034e-06	6.28402e-06	6.66857e-06	7.07508e-06	7.50471e-06	7.95867e-06	8.43823e-06	8.94471e-06	9.47949e-06	1.0044e-05	1.06398e-05	1.12685e-05	1.19317e-05	1.26311e-05	1.33686e-05	1.4146e-05	1.49654e-05	1.58287e-05	1.67381e-05	1.76959e-05	1.87045e-05	1.97661e-05	2.08834e-05	2.20591e-05	2.32958e-05	2.45965e-05	2.59642e-05	2.74019e-05
654.406	5526.77		-8.90583	307146	307286	307286	307287		7095.99	0.0038	0.00153	-0.00452	7041	-0.00535		1.31922	4.22044	4.30088		4.60529e-06	4.89456e-06	5.20083e-06	5.52501e-06	5.86807e-06	6.23101e-06	6.61491e-06	7.02087e-06	7.45006e-06	7.9037e-06	8.38306e-06	8.88948e-06	9.42436e-06	9.98917e-06	1.05854e-05	1.12147e-05	1.18788e-05	1.25793e-05	1.33182e-05	1.40972e-05	1.49184e-05	1.5784e-05	1.66959e-05	1.76566e-05	1.86684e-05	1.97337e-05	2.08551e-05	2.20352e-05	2.3277e-05	2.45831e-05
654.625	5498.17		-8.86316	307667	307286	307286	307287		7096.49	0.00398	0.00201	0.00346	7044	-0.00526		1.3499	4.40903	4.49465		4.0377e-06	4.2951e-06	4.56785e-06	4.8568e-06	5.16282e-06	5.48687e-06	5.82989e-06	6.19293e-06	6.57706e-06	6.98339e-06	7.4131e-06	7.86744e-06	8.34769e-06	8.8552e-06	9.39139e-06	9.95774e-06	1.05558e-05	1.11872e-05	1.18536e-05	1.25568e-05	1.32986e-05	1.4081e-05	1.4906e-05	1.57757e-05	1.66923e-05	1.7658e-05	1.86753e-05	1.97466e-05	2.08745e-05	2.20618e-05
654.844	5486.48		-8.82049	308362	307286	307286	307287		7096.99	0.0042	0.0023	0.00986	7047	-0.00513		1.38058	4.55935	4.64471		3.53912e-06	3.76812e-06	4.011e-06	4.26851e-06	4.54149e-06	4.83078e-06	5.13727e-06	5.46193e-06	5.80572e-06	6.16969e-06	6.55493e-06	6.96257e-06	7.39382e-06	7.84991e-06	8.33215e-06	8.84193e-06	9.38068e-06	9.94989e-06	1.05511e-05	1.11861e-05	1.18564e-05	1.25639e-05	1.33105e-05	1.40981e-05	1.49287e-05	1.58046e-05	1.67278e-05	1.77008e-05	1.8726e-05	1.98058e-05
655.062	5385.76		-8.77782	307614	307286	307286	307287		7097.49	0.00445	0.00262	0.01429	7050	-0.005		1.41126	4.66392	4.74449		3.10103e-06	3.30472e-06	3.52094e-06	3.7504e-06	3.99385e-06	4.25208e-06	4.52591e-06	4.81621e-06	5.12389e-06	5.4499e-06	5.79526e-06	6.16101e-06	6.54826e-06	6.95816e-06	7.39194e-06	7.85085e-06	8.33623e-06	8.84947e-06	9.39203e-06	9.96544e-06	1.05713e-05	1.12113e-05	1.18871e-05	1.26006e-05	1.33536e-05	1.41483e-05	1.49866e-05	1.58707e-05	1.68029e-05	1.77855e-05
655.281	5383.69		-8.73515	307334	307286	307286	307287		7098.01	0.00466	0.00292	0.01283	7053	-0.00458		1.44194	4.71718	4.78938		2.71612e-06	2.89724e-06	3.08968e-06	3.29409e-06	3.51116e-06	3.74161e-06	3.98621e-06	4.24575e-06	4.52108e-06	4.81306e-06	5.12265e-06	5.4508e-06	5.79853e-06	6.16693e-06	6.55711e-06	6.97025e-06	7.40759e-06	7.87042e-06	8.36009e-06	8.87803e-06	9.42572e-06	1.00047e-05	1.06166e-05	1.12632e-05	1.19462e-05	1.26674e-05	1.34288e-05	1.42325e-05	1.50805e-05	1.5975e-05
655.5	5378.34		-8.69248	307118	307286	307286	307287		7098.51	0.00487	0.0033	-0.00453	7056.01	-0.00358		1.47262	4.7157	4.77692		2.37783e-06	2.53882e-06	2.71003e-06	2.89206e-06	3.08555e-06	3.29115e-06	3.50958e-06	3.74156e-06	3.98787e-06	4.24933e-06	4.5268e-06	4.82117e-06	5.13338e-06	5.46444e-06	5.81538e-06	6.1873e-06	6.58135e-06	6.99872e-06	7.44067e-06	7.90854e-06	8.4037e-06	8.92759e-06	9.48175e-06	1.00677e-05	1.06873e-05	1.1342e-05	1.20338e-05	1.27645e-05	1.35362e-05	1.43509e-05
655.719	5379.65		-8.64981	307463	307286	307286	307287		7099.01	0.00512	0.00322	-0.01179	7059	-0.00259		1.5033	4.65832	4.70681		2.08056e-06	2.22359e-06	2.37584e-06	2.53788e-06	2.71027e-06	2.89364e-06	3.08863e-06	3.29591e-06	3.5162e-06	3.75026e-06	3.99887e-06	4.26287e-06	4.54314e-06	4.84059e-06	5.15619e-06	5.49096e-06	5.84595e-06	6.2223e-06	6.62117e-06	7.0438e-06	7.49146e-06	7.96552e-06	8.4674e-06	8.99856e-06	9.56057e-06	1.01551e-05	1.07837e-05	1.14483e-05	1.21507e-05	1.28929e-05
655.938	5189.4		-8.60714	306820	307286	307286	307287		7099.51	0.00539	0.00334	-0.0179	7062	-0.0016		1.53398	4.54613	4.58095		1.8193e-06	1.9463e-06	2.08163e-06	2.22578e-06	2.37931e-06	2.54276e-06	2.71674e-06	2.90187e-06	3.0988e-06	3.30824e-06	3.53092e-06	3.76761e-06	4.01911e-06	4.28628e-06	4.57002e-06	4.87127e-06	5.19102e-06	5.5303e-06	5.89022e-06	6.27192e-06	6.6766e-06	7.10553e-06	7.56002e-06	8.04146e-06	8.55131e-06	9.09109e-06	9.66239e-06	1.02669e-05	1.09063e-05	1.15825e-05
656.156	5244.68		-8.56447	307258	307286	307286	307287		7100.01	0.00568	0.00348	-0.02352	7065	-0.00102		1.56466	4.3824	4.40328		1.58977e-06	1.70246e-06	1.82266e-06	1.95083e-06	2.08747e-06	2.23309e-06	2.38824e-06	2.55349e-06	2.72946e-06	2.91678e-06	3.11614e-06	3.32824e-06	3.55383e-06	3.79371e-06	4.04871e-06	4.3197e-06	4.60761e-06	4.91339e-06	5.23808e-06	5.58273e-06	5.94847e-06	6.33648e-06	6.74799e-06	7.1843e-06	7.64678e-06	8.13685e-06	8.656e-06	9.20579e-06	9.78788e-06	1.0404e-05
656.375	5214.27		-8.5218	307295	307286	307286	307287		7100.51	0.00599	0.00386	-0.01362	7068	-0.000440727		1.59534	4.17235	4.17959		1.38812e-06	1.48803e-06	1.59472e-06	1.7086e-06	1.83012e-06	1.95976e-06	2.09802e-06	2.24544e-06	2.40257e-06	2.57001e-06	2.74838e-06	2.93835e-06	3.14059e-06	3.35586e-06	3.58491e-06	3.82857e-06	4.08768e-06	4.36315e-06	4.65593e-06	4.96701e-06	5.29744e-06	5.64832e-06	6.0208e-06	6.4161e-06	6.8355e-06	7.28033e-06	7.75199e-06	8.25195e-06	8.78176e-06	9.34302e-06
656.594	5187.74		-8.47913	307436	307286	307286	307287		7100.99	0.00632	0.00443	-0.00676	7071	0.000137046		1.62602	3.92288	3.91718		1.21103e-06	1.29955e-06	1.39416e-06	1.49526e-06	1.60325e-06	1.71858e-06	1.8417e-06	1.97311e-06	2.11333e-06	2.26289e-06	2.42238e-06	2.5924e-06	2.7736e-06	2.96665e-06	3.17228e-06	3.39123e-06	3.6243e-06	3.87233e-06	4.1362e-06	4.41684e-06	4.71523e-06	5.03238e-06	5.3694e-06	5.7274e-06	6.10758e-06	6.5112e-06	6.93958e-06	7.39409e-06	7.87618e-06	8.38738e-06
656.812	5098.95		-8.43646	307473	307286	307286	307287		7101.49	0.00669	0.00476	-0.0074	7074	0.00124		1.6567	3.64215	3.62456		1.0556e-06	1.13395e-06	1.21778e-06	1.30745e-06	1.40334e-06	1.50585e-06	1.6154e-06	1.73244e-06	1.85746e-06	1.99095e-06	2.13344e-06	2.2855e-06	2.44773e-06	2.62074e-06	2.80521e-06	3.00183e-06	3.21134e-06	3.43452e-06	3.67219e-06	3.92522e-06	4.19451e-06	4.48103e-06	4.78578e-06	5.10984e-06	5.45431e-06	5.82037e-06	6.20926e-06	6.62227e-06	7.06077e-06	7.52619e-06
657.031	5257.74		-8.39379	306938	307286	307286	307287		7101.99	0.00709	0.00528	-0.00329	7077.01	0.0026		1.68738	3.3392	3.31102		9.19232e-07	9.8851e-07	1.06271e-06	1.14217e-06	1.22723e-06	1.31825e-06	1.41564e-06	1.51979e-06	1.63116e-06	1.75019e-06	1.87739e-06	2.01327e-06	2.15839e-06	2.31331e-06	2.47866e-06	2.65509e-06	2.84328e-06	3.04395e-06	3.25786e-06	3.48583e-06	3.72869e-06	3.98736e-06	4.26276e-06	4.5559e-06	4.86781e-06	5.19961e-06	5.55244e-06	5.92753e-06	6.32617e-06	6.74968e-06
657.25	5381.49		-8.35112	306654	307286	307286	307287		7102.49	0.00753	0.00555	-0.000847579	7080	0.00397		1.71806	3.02344	2.98619		7.99682e-07	8.60873e-07	9.26487e-07	9.96823e-07	1.0722e-06	1.15295e-06	1.23943e-06	1.33202e-06	1.43113e-06	1.53718e-06	1.65062e-06	1.77193e-06	1.90162e-06	2.04022e-06	2.18831e-06	2.34648e-06	2.51537e-06	2.69565e-06	2.88802e-06	3.09325e-06	3.31211e-06	3.54545e-06	3.79414e-06	4.05911e-06	4.34135e-06	4.64187e-06	4.96178e-06	5.30221e-06	5.66436e-06	6.04951e-06
657.469	5383.85		-8.30845	306626	307286	307286	307287		7103	0.00802	0.00593	0.01021	7083.01	0.00514		1.74874	2.70416	2.65967		6.94936e-07	7.48924e-07	8.06878e-07	8.69069e-07	9.35788e-07	1.00734e-06	1.08406e-06	1.16629e-06	1.2544e-06	1.34878e-06	1.44984e-06	1.55804e-06	1.67383e-06	1.79771e-06	1.9302e-06	2.07187e-06	2.22329e-06	2.3851e-06	2.55795e-06	2.74253e-06	2.93959e-06	3.14989e-06	3.37427e-06	3.61358e-06	3.86874e-06	4.14073e-06	4.43054e-06	4.73927e-06	5.06803e-06	5.41802e-06
657.688	5254.06		-8.26577	307259	307286	307286	307287		7103.5	0.00851	0.00576	0.01042	7086	0.00594		1.77942	2.39014	2.34063		6.03255e-07	6.50831e-07	7.01959e-07	7.56886e-07	8.15877e-07	8.79212e-07	9.47192e-07	1.02013e-06	1.09838e-06	1.18228e-06	1.27223e-06	1.36862e-06	1.47189e-06	1.58249e-06	1.70092e-06	1.82767e-06	1.9633e-06	2.10839e-06	2.26354e-06	2.42939e-06	2.60664e-06	2.79601e-06	2.99826e-06	3.2142e-06	3.44469e-06	3.69061e-06	3.95294e-06	4.23267e-06	4.53087e-06	4.84864e-06
657.906	5299.68		-8.2231	307474	307285	307286	307287		7104	0.0091	0.00589	0.00861	7089.01	0.00674		1.8101	2.08927	2.03759		5.23067e-07	5.64942e-07	6.09993e-07	6.58445e-07	7.1054e-07	7.66533e-07	8.26698e-07	8.91327e-07	9.60728e-07	1.03523e-06	1.11519e-06	1.20097e-06	1.29297e-06	1.39161e-06	1.49734e-06	1.61063e-06	1.73198e-06	1.86193e-06	2.00104e-06	2.14992e-06	2.30919e-06	2.47952e-06	2.66164e-06	2.85629e-06	3.06427e-06	3.28643e-06	3.52364e-06	3.77686e-06	4.04707e-06	4.33532e-06
658.125	5135.86		-8.18043	306749	307285	307286	307287		7104.5	0.00977	0.00668	0.00332	7092	0.00753		1.84078	1.80842	1.75835		4.53015e-07	4.89826e-07	5.29472e-07	5.7216e-07	6.18108e-07	6.67549e-07	7.20734e-07	7.77927e-07	8.39412e-07	9.0549e-07	9.76481e-07	1.05273e-06	1.13459e-06	1.22246e-06	1.31675e-06	1.41789e-06	1.52634e-06	1.64261e-06	1.7672e-06	1.90069e-06	2.04364e-06	2.1967e-06	2.36051e-06	2.53579e-06	2.72327e-06	2.92373e-06	3.13801e-06	3.36699e-06	3.6116e-06	3.87281e-06
658.344	4966.73		-8.13776	307356	307285	307286	307287		7105	0.01054	0.0072	0.000612065	7092.25	0.0076		1.87146	1.55359	1.51014		3.91872e-07	4.24188e-07	4.59033e-07	4.96593e-07	5.37068e-07	5.80668e-07	6.27622e-07	6.78172e-07	7.32575e-07	7.91107e-07	8.54061e-07	9.2175e-07	9.94507e-07	1.07269e-06	1.15667e-06	1.24685e-06	1.34366e-06	1.44756e-06	1.55902e-06	1.67856e-06	1.80673e-06	1.9441e-06	2.09128e-06	2.24893e-06	2.41773e-06	2.59843e-06	2.79178e-06	2.99861e-06	3.2198e-06	3.45625e-06
658.562	4956.36		-8.09509	307556	307285	307286	307287		7105.5	0.01138	0.00773	0.01203	7092.5	0.00766		1.90214	1.33048	1.30006		3.38574e-07	3.66907e-07	3.97492e-07	4.30497e-07	4.66104e-07	5.04504e-07	5.45905e-07	5.90525e-07	6.38601e-07	6.90383e-07	7.46139e-07	8.06156e-07	8.70739e-07	9.40212e-07	1.01492e-06	1.09524e-06	1.18155e-06	1.27428e-06	1.37388e-06	1.48081e-06	1.59557e-06	1.71872e-06	1.8508e-06	1.99243e-06	2.14424e-06	2.30693e-06	2.48119e-06	2.66781e-06	2.86759e-06	3.08139e-06
658.781	5091.62		-8.05242	307026	307285	307286	307287		7106	0.01239	0.00799	0.02112	7092.75	0.00773		1.93282	1.14545	1.1354		2.9216e-07	3.16967e-07	3.43777e-07	3.72741e-07	4.04023e-07	4.37798e-07	4.74253e-07	5.13588e-07	5.56016e-07	6.01767e-07	6.51085e-07	7.0423e-07	7.61482e-07	8.23138e-07	8.89515e-07	9.60951e-07	1.03781e-06	1.12047e-06	1.20935e-06	1.30488e-06	1.40752e-06	1.51777e-06	1.63616e-06	1.76324e-06	1.89961e-06	2.0459e-06	2.20277e-06	2.37095e-06	2.55118e-06	2.74426e-06
659	5025.06		-8.00975	307132	307285	307286	307287		7106.5	0.01354	0.00838	0.01796	7093	0.0078		1.9635	1.00654	1.0232		2.51799e-07	2.73489e-07	2.96958e-07	3.22341e-07	3.49788e-07	3.79455e-07	4.11512e-07	4.46142e-07	4.83537e-07	5.23906e-07	5.67471e-07	6.14471e-07	6.65158e-07	7.19806e-07	7.78704e-07	8.42162e-07	9.1051e-07	9.84103e-07	1.06332e-06	1.14855e-06	1.24024e-06	1.33883e-06	1.44481e-06	1.55869e-06	1.68104e-06	1.81242e-06	1.95347e-06	2.10484e-06	2.26724e-06	2.4414e-06
659.219	4934.9		-7.96708	307774	307285	307286	307287		7107	0.01498	0.00854	0.01184	7093.26	0.00786		1.99418	0.92292	0.96789		2.16738e-07	2.35677e-07	2.56192e-07	2.78407e-07	3.02455e-07	3.28478e-07	3.56631e-07	3.87076e-07	4.19991e-07	4.55563e-07	4.93995e-07	5.35503e-07	5.8032e-07	6.28691e-07	6.80884e-07	7.3718e-07	7.97882e-07	8.63315e-07	9.33823e-07	1.00978e-06	1.09156e-06	1.17961e-06	1.27436e-06	1.37629e-06	1.48591e-06	1.60376e-06	1.73042e-06	1.86649e-06	2.01263e-06	2.16954e-06
659.438	4961.51		-7.92441	307428	307285	307286	307287		7107.5	0.0167	0.00887	0.00359	7093.5	0.00793		2.02485	0.90087	0.96777		1.86323e-07	2.02837e-07	2.20746e-07	2.40161e-07	2.61202e-07	2.83998e-07	3.08688e-07	3.35418e-07	3.6435e-07	3.95653e-07	4.29511e-07	4.66121e-07	5.05693e-07	5.48453e-07	5.94642e-07	6.44518e-07	6.98359e-07	7.5646e-07	8.19137e-07	8.86729e-07	9.59596e-07	1.03812e-06	1.12273e-06	1.21384e-06	1.31193e-06	1.41751e-06	1.53109e-06	1.65326e-06	1.78461e-06	1.92578e-06
659.656	5044.37		-7.88174	306976	307285	307286	307287		7108.01	0.01889	0.00948	-0.00729	7093.75	0.008		2.05553	0.93803	1.01373		1.59976e-07	1.74356e-07	1.89968e-07	2.06913e-07	2.25298e-07	2.4524e-07	2.66862e-07	2.903e-07	3.15696e-07	3.43206e-07	3.72995e-07	4.05241e-07	4.40136e-07	4.77884e-07	5.18706e-07	5.62836e-07	6.10528e-07	6.62051e-07	7.17694e-07	7.77767e-07	8.42601e-07	9.12549e-07	9.8799e-07	1.06933e-06	1.15699e-06	1.25145e-06	1.35318e-06	1.46272e-06	1.58062e-06	1.70748e-06
659.875	5045.42		-7.83907	307469	307285	307286	307287		7108.49	0.02163	0.01039	-0.00285	7094	0.00806		2.08621	1.02243	1.09221		1.37179e-07	1.49682e-07	1.63273e-07	1.78042e-07	1.94084e-07	2.11505e-07	2.30415e-07	2.50937e-07	2.73199e-07	2.97342e-07	3.23515e-07	3.51879e-07	3.82607e-07	4.15887e-07	4.51916e-07	4.9091e-07	5.33098e-07	5.78726e-07	6.28059e-07	6.81378e-07	7.38987e-07	8.0121e-07	8.68394e-07	9.40909e-07	1.01915e-06	1.10355e-06	1.19455e-06	1.29263e-06	1.39833e-06	1.51217e-06
660.094	5031.92		-7.7964	307458	307285	307286	307287		7109	0.02553	0.01106	0.00849	7094.26	0.00813		2.11689	1.13784	1.18935		1.17483e-07	1.2834e-07	1.40155e-07	1.53009e-07	1.66988e-07	1.82185e-07	1.98702e-07	2.16646e-07	2.36135e-07	2.57294e-07	2.80259e-07	3.05175e-07	3.32199e-07	3.61499e-07	3.93256e-07	4.27666e-07	4.64936e-07	5.0529e-07	5.4897e-07	5.96233e-07	6.47355e-07	7.02633e-07	7.62385e-07	8.2695e-07	8.96692e-07	9.72001e-07	1.05329e-06	1.14101e-06	1.23564e-06	1.33768e-06
660.312	5038.45		-7.75373	306725	307285	307286	307287		7109.5	0.03139	0.01195	0.0141	7094.5	0.00819		2.14757	1.26887	1.29307		1.00486e-07	1.099e-07	1.20158e-07	1.3133e-07	1.43494e-07	1.56734e-07	1.71139e-07	1.86809e-07	2.03846e-07	2.22365e-07	2.42487e-07	2.64344e-07	2.88078e-07	3.1384e-07	3.41794e-07	3.72117e-07	4.04998e-07	4.4064e-07	4.79263e-07	5.21102e-07	5.66407e-07	6.1545e-07	6.68522e-07	7.25932e-07	7.88015e-07	8.55127e-07	9.27651e-07	1.006e-06	1.0906e-06	1.18193e-06
660.531	5069.6		-7.71106	307409	307285	307286	307287		7110	0.04079	0.01344	0.0157	7094.75	0.00826		2.17825	1.40274	1.39338		8.58414e-08	9.39936e-08	1.02886e-07	1.12583e-07	1.23154e-07	1.34672e-07	1.4722e-07	1.60884e-07	1.75759e-07	1.91945e-07	2.09553e-07	2.28701e-07	2.49517e-07	2.72138e-07	2.96712e-07	3.23399e-07	3.52369e-07	3.83809e-07	4.17916e-07	4.54903e-07	4.95001e-07	5.38456e-07	5.85532e-07	6.36514e-07	6.91707e-07	7.51437e-07	8.16055e-07	8.85937e-07	9.61485e-07	1.04313e-06
660.75	4942.18		-7.66839	306942	307285	307285	307287		7110.5	0.05657	0.01484	0.02039	7095	0.00833		2.20893	1.52912	1.48202		7.32382e-08	8.02877e-08	8.79866e-08	9.63918e-08	1.05565e-07	1.15572e-07	1.26487e-07	1.38386e-07	1.51354e-07	1.65483e-07	1.8087e-07	1.97623e-07	2.15855e-07	2.35691e-07	2.57265e-07	2.8072e-07	3.06211e-07	3.33906e-07	3.63984e-07	3.96641e-07	4.32083e-07	4.70535e-07	5.12238e-07	5.57452e-07	6.06455e-07	6.59545e-07	7.17043e-07	7.79294e-07	8.46667e-07	9.19558e-07
660.969	4869.86		-7.62572	306530	307285	307285	307287		7111	0.08128	0.01654	0.02301	7095.25	0.00839		2.23961	1.6396	1.55224		6.24085e-08	6.84962e-08	7.51526e-08	8.24283e-08	9.0378e-08	9.90611e-08	1.08542e-07	1.18891e-07	1.30182e-07	1.42498e-07	1.55927e-07	1.70564e-07	1.86513e-07	2.03885e-07	2.22799e-07	2.43387e-07	2.65787e-07	2.90152e-07	3.16643e-07	3.45438e-07	3.76724e-07	4.10706e-07	4.47602e-07	4.87648e-07	5.31099e-07	5.78227e-07	6.29325e-07	6.84707e-07	7.44712e-07	8.09704e-07
661.188	4871.54		-7.58305	307034	307285	307285	307287		7111.5	0.11538	0.01899	0.03114	7095.5	0.00846		2.27029	1.72742	1.59867		5.31136e-08	5.83637e-08	6.41109e-08	7.04003e-08	7.72804e-08	8.48043e-08	9.30291e-08	1.02017e-07	1.11835e-07	1.22557e-07	1.34261e-07	1.47033e-07	1.60966e-07	1.76158e-07	1.9272e-07	2.10767e-07	2.30425e-07	2.51832e-07	2.75134e-07	3.0049e-07	3.28072e-07	3.58063e-07	3.90664e-07	4.26087e-07	4.64566e-07	5.06346e-07	5.51697e-07	6.00905e-07	6.5428e-07	7.12153e-07
661.406	4868.66		-7.54038	306521	307285	307285	307287		7112.01	0.15604	0.02374	0.0391	7095.75	0.00839		2.30097	1.78735	1.6174		4.51482e-08	4.96698e-08	5.46255e-08	6.00552e-08	6.60019e-08	7.25126e-08	7.96383e-08	8.74342e-08	9.59605e-08	1.05282e-07	1.1547e-07	1.266e-07	1.38755e-07	1.52025e-07	1.66508e-07	1.82307e-07	1.99537e-07	2.18321e-07	2.38791e-07	2.61091e-07	2.85376e-07	3.11812e-07	3.40581e-07	3.71876e-07	4.05907e-07	4.429e-07	4.831e-07	5.26767e-07	5.74183e-07	6.25653e-07
661.625	4888.29		-7.49771	306986	307285	307285	307287		7112.5	0.19639	0.03001	0.05076	7096	0.00832		2.33165	1.81572	1.60603		3.83302e-08	4.22191e-08	4.64866e-08	5.11678e-08	5.63008e-08	6.19274e-08	6.80926e-08	7.48458e-08	8.22403e-08	9.0334e-08	9.919e-08	1.08876e-07	1.19468e-07	1.31043e-07	1.43691e-07	1.57505e-07	1.72588e-07	1.89049e-07	2.07008e-07	2.26595e-07	2.47949e-07	2.71222e-07	2.96576e-07	3.24188e-07	3.54248e-07	3.86962e-07	4.22549e-07	4.6125e-07	5.03321e-07	5.49038e-07
661.844	4923.53		-7.45504	306875	307285	307285	307287		7113	0.23114	0.03825	0.0703	7096.25	0.00812		2.36233	1.81047	1.56383		3.25029e-08	3.58434e-08	3.95135e-08	4.35441e-08	4.79691e-08	5.28253e-08	5.81528e-08	6.39951e-08	7.03999e-08	7.74185e-08	8.51071e-08	9.35265e-08	1.02743e-07	1.12828e-07	1.2386e-07	1.35923e-07	1.49108e-07	1.63516e-07	1.79252e-07	1.96435e-07	2.15189e-07	2.35651e-07	2.57969e-07	2.82301e-07	3.08821e-07	3.37713e-07	3.69179e-07	4.03436e-07	4.40717e-07	4.81275e-07
662.062	4826.51		-7.41237	307442	307285	307285	307287		7113.5	0.2591	0.04785	0.07508	7096.51	0.00791		2.39301	1.7711	1.49174		2.75282e-08	3.03939e-08	3.3546e-08	3.7012e-08	4.08216e-08	4.50074e-08	4.9605e-08	5.46529e-08	6.01931e-08	6.62716e-08	7.29382e-08	8.02469e-08	8.82569e-08	9.70321e-08	1.06642e-07	1.17162e-07	1.28675e-07	1.41269e-07	1.55041e-07	1.70095e-07	1.86545e-07	2.04514e-07	2.24134e-07	2.45549e-07	2.68916e-07	2.94402e-07	3.2219e-07	3.52475e-07	3.85471e-07	4.21407e-07
662.281	4755.07		-7.3697	307143	307285	307285	307287		7114	0.28205	0.0554	0.08555	7096.75	0.00779		2.42369	1.69868	1.39243		2.32873e-08	2.57424e-08	2.84462e-08	3.14228e-08	3.46985e-08	3.83019e-08	4.22645e-08	4.66204e-08	5.14069e-08	5.66645e-08	6.24376e-08	6.87743e-08	7.5727e-08	8.33528e-08	9.17138e-08	1.00877e-07	1.10917e-07	1.21912e-07	1.3395e-07	1.47123e-07	1.61534e-07	1.77294e-07	1.94521e-07	2.13346e-07	2.3391e-07	2.56364e-07	2.80873e-07	3.07615e-07	3.36784e-07	3.68586e-07
662.5	4879.27		-7.32703	306812	307285	307285	307287		7114.5	0.30143	0.06024	0.08691	7097	0.00767		2.45437	1.59573	1.27025		1.96769e-08	2.17776e-08	2.4094e-08	2.66471e-08	2.94601e-08	3.25584e-08	3.59695e-08	3.97236e-08	4.38537e-08	4.83957e-08	5.33889e-08	5.8876e-08	6.49037e-08	7.15226e-08	7.87881e-08	8.67603e-08	9.55047e-08	1.05093e-07	1.15601e-07	1.27115e-07	1.39725e-07	1.5353e-07	1.68639e-07	1.85167e-07	2.03242e-07	2.23001e-07	2.44593e-07	2.68179e-07	2.93932e-07	3.22043e-07
662.719	4967.28		-7.28436	307084	307285	307285	307287		7114.99	0.31683	0.06311	0.0592	7097.25	0.00751		2.48505	1.46606	1.13127		1.66067e-08	1.84019e-08	2.03838e-08	2.2571e-08	2.49836e-08	2.76441e-08	3.05768e-08	3.38082e-08	3.73675e-08	4.12865e-08	4.55998e-08	5.03454e-08	5.55646e-08	6.13025e-08	6.76082e-08	7.45354e-08	8.21425e-08	9.04928e-08	9.96558e-08	1.09706e-07	1.20727e-07	1.32806e-07	1.4604e-07	1.60535e-07	1.76403e-07	1.9377e-07	2.12769e-07	2.33545e-07	2.56257e-07	2.81076e-07
662.938	4985.82		-7.24168	307539	307285	307285	307287		7115.5	0.32859	0.063	0.05072	7097.51	0.00737		2.51573	1.31453	0.98338		1.39996e-08	1.55319e-08	1.72256e-08	1.90969e-08	2.11637e-08	2.34455e-08	2.59638e-08	2.87419e-08	3.18056e-08	3.51829e-08	3.89044e-08	4.30038e-08	4.75176e-08	5.24858e-08	5.79521e-08	6.39641e-08	7.05739e-08	7.7838e-08	8.58181e-08	9.45815e-08	1.04201e-07	1.14758e-07	1.26336e-07	1.39032e-07	1.52948e-07	1.68194e-07	1.84892e-07	2.03173e-07	2.2318e-07	2.45066e-07
663.156	5016.5		-7.19901	307757	307285	307285	307287		7116	0.33717	0.06092	0.05958	7097.75	0.0079		2.54641	1.1468	0.83648		1.17883e-08	1.30945e-08	1.45401e-08	1.61392e-08	1.79075e-08	1.98621e-08	2.20219e-08	2.44074e-08	2.70413e-08	2.99482e-08	3.31553e-08	3.66921e-08	4.05912e-08	4.48878e-08	4.96207e-08	5.48323e-08	6.05687e-08	6.68802e-08	7.3822e-08	8.1454e-08	8.98415e-08	9.90559e-08	1.09175e-07	1.20282e-07	1.32471e-07	1.4584e-07	1.60499e-07	1.76565e-07	1.94168e-07	2.13446e-07
663.375	4743.13		-7.15634	307092	307285	307285	307287		7116.5	0.34458	0.06076	0.06295	7098	0.00844		2.57709	0.9691	0.70298		9.91524e-09	1.10274e-08	1.22597e-08	1.36246e-08	1.51357e-08	1.68081e-08	1.86582e-08	2.07042e-08	2.29659e-08	2.5465e-08	2.82255e-08	3.12735e-08	3.46376e-08	3.83491e-08	4.24423e-08	4.69547e-08	5.19274e-08	5.74051e-08	6.34367e-08	7.00757e-08	7.73804e-08	8.54145e-08	9.42472e-08	1.03954e-07	1.14618e-07	1.26328e-07	1.39182e-07	1.53286e-07	1.68757e-07	1.85718e-07
663.594	4776.21		-7.11367	306731	307285	307285	307287		7117	0.35382	0.06266	0.0675	7098.25	0.00865		2.60777	0.78792	0.59769		8.33039e-09	9.27618e-09	1.03254e-08	1.14889e-08	1.27787e-08	1.42079e-08	1.57909e-08	1.75436e-08	1.94834e-08	2.16294e-08	2.40027e-08	2.66263e-08	2.95254e-08	3.27277e-08	3.62636e-08	4.01661e-08	4.44718e-08	4.92202e-08	5.4455e-08	6.02236e-08	6.65779e-08	7.35748e-08	8.12761e-08	8.97494e-08	9.90685e-08	1.09314e-07	1.20572e-07	1.3294e-07	1.46521e-07	1.61428e-07
663.812	4866.99		-7.071	307519	307285	307285	307287		7117.49	0.36732	0.06471	0.06728	7098.5	0.00887		2.63845	0.60989	0.53469		6.99128e-09	7.79464e-09	8.68696e-09	9.67771e-09	1.07773e-08	1.19972e-08	1.33501e-08	1.48498e-08	1.65116e-08	1.83523e-08	2.03904e-08	2.26461e-08	2.51417e-08	2.79015e-08	3.09525e-08	3.43238e-08	3.80477e-08	4.21594e-08	4.66975e-08	5.17042e-08	5.72258e-08	6.33127e-08	7.00201e-08	7.74084e-08	8.55434e-08	9.44971e-08	1.04348e-07	1.15181e-07	1.27091e-07	1.40178e-07
664.031	4696.88		-7.02833	307780	307285	307285	307287		7118	0.38777	0.06755	0.08358	7098.75	0.00901		2.66913	0.44192	0.51867		5.86097e-09	6.54253e-09	7.30051e-09	8.14313e-09	9.07948e-09	1.01196e-08	1.12744e-08	1.25561e-08	1.39781e-08	1.55552e-08	1.73034e-08	1.92406e-08	2.13863e-08	2.37621e-08	2.63917e-08	2.93008e-08	3.25179e-08	3.60742e-08	4.0004e-08	4.43446e-08	4.91371e-08	5.44265e-08	6.02618e-08	6.66969e-08	7.37905e-08	8.16069e-08	9.02162e-08	9.96952e-08	1.10127e-07	1.21604e-07
664.25	4730.57		-6.98566	307810	307285	307285	307287		7118.5	0.4145	0.07084	0.10006	7099	0.00914		2.69981	0.29227	0.53837		4.90819e-09	5.48576e-09	6.12889e-09	6.84472e-09	7.64115e-09	8.52691e-09	9.51159e-09	1.06058e-08	1.18213e-08	1.31709e-08	1.46687e-08	1.63306e-08	1.81735e-08	2.02165e-08	2.24803e-08	2.49878e-08	2.77641e-08	3.08368e-08	3.42361e-08	3.79951e-08	4.21504e-08	4.67418e-08	5.1813e-08	5.74118e-08	6.35907e-08	7.0407e-08	7.79234e-08	8.62085e-08	9.53371e-08	1.05391e-07
664.469	4886.72		-6.94299	308224	307285	307285	307287		7119	0.44634	0.07537	0.1215	7099.25	0.00901		2.73049	0.17635	0.57378		4.10586e-09	4.59474e-09	5.13979e-09	5.74721e-09	6.42386e-09	7.17733e-09	8.01598e-09	8.94907e-09	9.9868e-09	1.11404e-08	1.24224e-08	1.38464e-08	1.54275e-08	1.71823e-08	1.91292e-08	2.12882e-08	2.36814e-08	2.63332e-08	2.92704e-08	3.25223e-08	3.61212e-08	4.01024e-08	4.45047e-08	4.93707e-08	5.47471e-08	6.0685e-08	6.72402e-08	7.4474e-08	8.24534e-08	9.12516e-08
664.688	5005.36		-6.90032	307680	307285	307285	307287		7119.49	0.48041	0.08202	0.15284	7099.5	0.00887		2.76117	0.13309	0.60744		3.43113e-09	3.84448e-09	4.30589e-09	4.82075e-09	5.395e-09	6.03523e-09	6.74872e-09	7.54353e-09	8.42857e-09	9.41365e-09	1.05097e-08	1.17285e-08	1.30836e-08	1.45892e-08	1.62617e-08	1.81186e-08	2.01795e-08	2.24657e-08	2.50009e-08	2.78111e-08	3.09248e-08	3.43733e-08	3.81911e-08	4.24158e-08	4.70891e-08	5.22564e-08	5.79674e-08	6.42769e-08	7.12447e-08	7.89362e-08
664.906	5013.22		-6.85765	306445	307285	307285	307287		7120	0.51687	0.09248	0.19605	7099.75	0.00898		2.79185	0.17306	0.62819		2.86425e-09	3.21334e-09	3.60352e-09	4.03942e-09	4.52622e-09	5.06963e-09	5.67597e-09	6.35225e-09	7.10622e-09	7.94645e-09	8.88243e-09	9.92463e-09	1.10846e-08	1.23751e-08	1.38103e-08	1.54057e-08	1.71784e-08	1.91474e-08	2.13334e-08	2.37593e-08	2.64504e-08	2.94343e-08	3.27416e-08	3.64058e-08	4.04637e-08	4.49557e-08	4.99261e-08	5.54237e-08	6.15018e-08	6.82189e-08
665.125	5027.53		-6.81498	306614	307285	307285	307287		7120.5	0.55477	0.10843	0.24214	7100	0.0091		2.82252	0.2324	0.63018		2.38857e-09	2.68307e-09	3.01264e-09	3.3813e-09	3.79352e-09	4.25424e-09	4.76896e-09	5.34376e-09	5.98539e-09	6.7013e-09	7.49977e-09	8.38994e-09	9.38192e-09	1.04869e-08	1.17172e-08	1.30864e-08	1.46097e-08	1.63037e-08	1.81865e-08	2.02786e-08	2.2602e-08	2.51813e-08	2.80435e-08	3.12183e-08	3.47382e-08	3.86392e-08	4.29608e-08	4.77461e-08	5.30428e-08	5.89031e-08
665.344	4972.44		-6.77231	307166	307285	307285	307287		7121	0.59239	0.13085	0.28076	7100.25	0.00924		2.8532	0.28138	0.61127		1.9899e-09	2.23807e-09	2.51615e-09	2.8276e-09	3.17629e-09	3.5665e-09	4.00298e-09	4.49102e-09	5.03647e-09	5.64583e-09	6.32629e-09	7.08582e-09	7.93324e-09	8.87834e-09	9.93192e-09	1.11059e-08	1.24135e-08	1.38694e-08	1.54896e-08	1.72918e-08	1.92958e-08	2.15232e-08	2.39977e-08	2.67457e-08	2.9796e-08	3.31804e-08	3.69341e-08	4.10954e-08	4.57067e-08	5.08145e-08
665.562	4818.36		-6.72964	307260	307285	307285	307287		7121.49	0.62785	0.16106	0.33161	7100.5	0.00938		2.88388	0.31398	0.57189		1.65607e-09	1.86497e-09	2.09935e-09	2.36219e-09	2.65683e-09	2.98696e-09	3.3567e-09	3.77063e-09	4.23383e-09	4.75194e-09	5.33122e-09	5.9786e-09	6.70179e-09	7.50931e-09	8.41061e-09	9.41615e-09	1.05375e-08	1.17874e-08	1.31801e-08	1.47312e-08	1.6458e-08	1.83794e-08	2.05166e-08	2.28928e-08	2.55335e-08	2.84669e-08	3.17241e-08	3.53391e-08	3.93498e-08	4.37973e-08
665.781	4779.66		-6.68697	307124	307284	307285	307287		7122	0.66103	0.20237	0.38183	7100.75	0.00918		2.91456	0.3305	0.51424		1.37689e-09	1.55256e-09	1.7499e-09	1.97148e-09	2.22019e-09	2.4992e-09	2.81209e-09	3.1628e-09	3.55575e-09	3.99583e-09	4.48847e-09	5.03971e-09	5.65625e-09	6.34554e-09	7.11581e-09	7.97621e-09	8.93685e-09	1.0009e-08	1.1205e-08	1.25386e-08	1.4025e-08	1.56809e-08	1.7525e-08	1.95777e-08	2.18616e-08	2.44016e-08	2.72253e-08	3.03628e-08	3.38477e-08	3.77167e-08
666	4779.45		-6.6443	307176	307284	307285	307287		7122.5	0.6908	0.25479	0.43382	7101	0.00898		2.94524	0.33371	0.44183		1.14363e-09	1.29119e-09	1.45717e-09	1.64377e-09	1.85348e-09	2.08905e-09	2.35354e-09	2.65039e-09	2.9834e-09	3.35681e-09	3.77534e-09	4.24424e-09	4.76933e-09	5.3571e-09	6.01472e-09	6.75018e-09	7.57234e-09	8.49101e-09	9.51705e-09	1.06625e-08	1.19408e-08	1.33665e-08	1.49562e-08	1.67277e-08	1.87011e-08	2.08984e-08	2.33438e-08	2.60644e-08	2.90895e-08	3.2452e-08
666.219	4706.41		-6.60163	306955	307284	307285	307287		7123.01	0.71651	0.31633	0.48498	7101.25	0.00862		2.97592	0.32787	0.35911		9.48977e-10	1.0728e-09	1.21226e-09	1.36924e-09	1.54589e-09	1.74457e-09	1.96794e-09	2.21894e-09	2.50087e-09	2.8174e-09	3.17262e-09	3.57109e-09	4.01785e-09	4.51856e-09	5.07947e-09	5.70754e-09	6.41049e-09	7.19692e-09	8.07633e-09	9.05928e-09	1.01575e-08	1.13839e-08	1.27529e-08	1.42803e-08	1.59838e-08	1.78828e-08	1.99989e-08	2.23556e-08	2.49793e-08	2.78989e-08
666.438	4666.11		-6.55896	308365	307284	307285	307287		7123.5	0.73871	0.38109	0.54158	7101.5	0.00826		3.0066	0.31827	0.27135		7.86681e-10	8.90477e-10	1.00753e-09	1.13946e-09	1.28811e-09	1.45551e-09	1.64395e-09	1.85597e-09	2.09441e-09	2.36246e-09	2.66364e-09	3.00191e-09	3.38166e-09	3.80779e-09	4.28573e-09	4.82156e-09	5.42201e-09	6.09458e-09	6.84758e-09	7.69026e-09	8.63287e-09	9.6868e-09	1.08647e-08	1.21804e-08	1.36496e-08	1.52893e-08	1.71185e-08	1.91582e-08	2.14316e-08	2.39643e-08
666.656	4525.56		-6.51629	307742	307284	307285	307287		7124	0.75905	0.44751	0.60415	7101.75	0.00805		3.03728	0.31073	0.18508		6.51528e-10	7.38448e-10	8.36593e-10	9.47363e-10	1.07232e-09	1.21323e-09	1.37205e-09	1.55096e-09	1.75244e-09	1.9792e-09	2.23433e-09	2.52122e-09	2.8437e-09	3.206e-09	3.61287e-09	4.06958e-09	4.58199e-09	5.15665e-09	5.80082e-09	6.52257e-09	7.3309e-09	8.23577e-09	9.24825e-09	1.03806e-08	1.16465e-08	1.3061e-08	1.46409e-08	1.64046e-08	1.83728e-08	2.0568e-08
666.875	4662.35		-6.47362	307827	307284	307285	307287		7124.5	0.77761	0.51135	0.67019	7102	0.00783		3.06796	0.31045	0.1115		5.39074e-10	6.11788e-10	6.93998e-10	7.86904e-10	8.91847e-10	1.01033e-09	1.14405e-09	1.29488e-09	1.46495e-09	1.6566e-09	1.8725e-09	2.11559e-09	2.38916e-09	2.69691e-09	3.04294e-09	3.43183e-09	3.8687e-09	4.35924e-09	4.90978e-09	5.52739e-09	6.21991e-09	6.99608e-09	7.8656e-09	8.83925e-09	9.92901e-09	1.11482e-08	1.25114e-08	1.40352e-08	1.57375e-08	1.76384e-08
667.094	4594.18		-6.43095	307212	307284	307285	307287		7125	0.79438	0.57209	0.73438	7102.25	0.00754		3.09864	0.32058	0.08073		4.45618e-10	5.06387e-10	5.75183e-10	6.5303e-10	7.41076e-10	8.40614e-10	9.5309e-10	1.08013e-09	1.22354e-09	1.38537e-09	1.5679e-09	1.77367e-09	2.00555e-09	2.26671e-09	2.56073e-09	2.89158e-09	3.2637e-09	3.68205e-09	4.15215e-09	4.68016e-09	5.27294e-09	5.93812e-09	6.68421e-09	7.52065e-09	8.45795e-09	9.50779e-09	1.06831e-08	1.19984e-08	1.34695e-08	1.51142e-08
667.312	4597.55		-6.38828	307488	307284	307285	307287		7125.5	0.81049	0.63613	0.79603	7102.5	0.00724		3.12932	0.34115	0.11152		3.68015e-10	4.18751e-10	4.76264e-10	5.41427e-10	6.15225e-10	6.98762e-10	7.93278e-10	9.00168e-10	1.02099e-09	1.15751e-09	1.31168e-09	1.4857e-09	1.68204e-09	1.90347e-09	2.15305e-09	2.43426e-09	2.75093e-09	3.10739e-09	3.50843e-09	3.95943e-09	4.46637e-09	5.03593e-09	5.67552e-09	6.39344e-09	7.1989e-09	8.10214e-09	9.11457e-09	1.02489e-08	1.15191e-08	1.29408e-08
667.531	4558.81		-6.34561	307516	307284	307285	307287		7126	0.82612	0.7062	0.84866	7102.75	0.00711		3.16	0.36971	0.15763		3.03652e-10	3.4597e-10	3.94003e-10	4.48498e-10	5.10294e-10	5.80336e-10	6.59687e-10	7.49541e-10	8.51241e-10	9.66294e-10	1.09639e-09	1.24343e-09	1.40953e-09	1.59709e-09	1.80877e-09	2.04757e-09	2.31682e-09	2.62027e-09	2.9621e-09	3.34699e-09	3.78014e-09	4.26739e-09	4.81522e-09	5.43088e-09	6.12245e-09	6.89891e-09	7.77027e-09	8.74766e-09	9.84348e-09	1.10715e-08
667.75	4502.47		-6.30294	307411	307284	307285	307287		7126.5	0.84148	0.78023	0.89868	7103	0.00698		3.19068	0.40266	0.19588		2.50311e-10	2.85574e-10	3.25651e-10	3.71179e-10	4.22875e-10	4.81546e-10	5.48101e-10	6.23563e-10	7.09083e-10	8.05956e-10	9.15635e-10	1.03976e-09	1.18015e-09	1.33888e-09	1.51825e-09	1.72084e-09	1.94957e-09	2.20766e-09	2.49876e-09	2.82693e-09	3.19671e-09	3.61317e-09	4.08199e-09	4.60951e-09	5.20277e-09	5.86966e-09	6.61896e-09	7.46045e-09	8.40502e-09	9.46478e-09
667.969	4553.62		-6.26026	307180	307284	307284	307287		7127	0.85816	0.85878	0.94816	7103.25	0.00666		3.22136	0.43653	0.22056		2.06153e-10	2.35508e-10	2.68915e-10	3.06917e-10	3.50122e-10	3.99222e-10	4.54991e-10	5.18307e-10	5.90155e-10	6.71646e-10	7.64029e-10	8.6871e-10	9.87267e-10	1.12147e-09	1.27333e-09	1.44506e-09	1.63918e-09	1.85851e-09	2.10619e-09	2.38575e-09	2.70115e-09	3.05682e-09	3.45768e-09	3.90928e-09	4.41778e-09	4.99009e-09	5.63389e-09	6.35776e-09	7.17128e-09	8.0851e-09
668.188	4551.43		-6.21759	307534	307284	307284	307287		7127.5	0.87639	0.93838	1.00014	7103.5	0.00635		3.25204	0.46849	0.2303		1.69636e-10	1.94049e-10	2.21871e-10	2.5356e-10	2.89636e-10	3.30688e-10	3.77378e-10	4.30455e-10	4.90762e-10	5.59253e-10	6.36997e-10	7.25204e-10	8.25231e-10	9.38609e-10	1.06705e-09	1.2125e-09	1.37711e-09	1.56333e-09	1.77389e-09	2.01185e-09	2.28065e-09	2.58413e-09	2.9266e-09	3.31289e-09	3.74839e-09	4.23912e-09	4.79182e-09	5.41402e-09	6.11411e-09	6.90145e-09
668.406	4482.69		-6.17492	307603	307284	307284	307287		7128	0.89569	1.01406	1.0499	7103.75	0.00696		3.28272	0.49636	0.22549		1.39459e-10	1.59744e-10	1.82891e-10	2.09292e-10	2.39387e-10	2.73678e-10	3.1273e-10	3.57182e-10	4.07756e-10	4.65267e-10	5.30633e-10	6.04892e-10	6.8921e-10	7.84904e-10	8.93454e-10	1.01653e-09	1.156e-09	1.31397e-09	1.49281e-09	1.69519e-09	1.92407e-09	2.1828e-09	2.47514e-09	2.80529e-09	3.17794e-09	3.59838e-09	4.07248e-09	4.60684e-09	5.20882e-09	5.88664e-09
668.625	4411.36		-6.13225	306781	307284	307284	307287		7128.5	0.91737	1.08725	1.1084	7104	0.00756		3.3134	0.51862	0.20766		1.14551e-10	1.3139e-10	1.50631e-10	1.72605e-10	1.97688e-10	2.26306e-10	2.5894e-10	2.96136e-10	3.3851e-10	3.86759e-10	4.4167e-10	5.04132e-10	5.75146e-10	6.55845e-10	7.47504e-10	8.51557e-10	9.69624e-10	1.10352e-09	1.2553e-09	1.42727e-09	1.622e-09	1.84241e-09	2.09175e-09	2.37369e-09	2.69232e-09	3.05224e-09	3.4586e-09	3.91716e-09	4.43437e-09	5.01745e-09
668.844	4572.62		-6.08958	307374	307284	307284	307287		7129.01	0.94032	1.15261	1.17509	7104.25	0.00796		3.34408	0.53424	0.1792		9.40071e-11	1.07972e-10	1.23951e-10	1.42223e-10	1.6311e-10	1.86971e-10	2.14217e-10	2.45313e-10	2.80785e-10	3.21227e-10	3.67313e-10	4.19805e-10	4.79563e-10	5.47557e-10	6.24885e-10	7.12782e-10	8.12644e-10	9.26042e-10	1.05474e-09	1.20075e-09	1.36629e-09	1.55389e-09	1.76638e-09	2.00695e-09	2.27916e-09	2.58702e-09	2.93504e-09	3.32824e-09	3.77227e-09	4.27344e-09
669.062	4579.04		-6.04691	308006	307284	307284	307287		7129.5	0.96266	1.20576	1.23812	7104.5	0.00835		3.37476	0.54268	0.14341		7.70812e-11	8.86523e-11	1.0191e-10	1.17091e-10	1.34467e-10	1.54345e-10	1.77072e-10	2.03046e-10	2.32713e-10	2.66583e-10	3.0523e-10	3.49306e-10	3.99548e-10	4.5679e-10	5.21973e-10	5.96161e-10	6.80556e-10	7.76512e-10	8.85557e-10	1.00942e-09	1.15003e-09	1.30958e-09	1.49052e-09	1.69563e-09	1.928e-09	2.19113e-09	2.48895e-09	2.82584e-09	3.20675e-09	3.63721e-09
669.281	4664.4		-6.00424	307810	307284	307284	307287		7130	0.98387	1.24661	1.29228	7104.75	0.00884		3.40544	0.54385	0.10485		6.31466e-11	7.27252e-11	8.37145e-11	9.63159e-11	1.10758e-10	1.27302e-10	1.46244e-10	1.67919e-10	1.9271e-10	2.2105e-10	2.5343e-10	2.90408e-10	3.32613e-10	3.80761e-10	4.35659e-10	4.98223e-10	5.69485e-10	6.50614e-10	7.42928e-10	8.47914e-10	9.67252e-10	1.10283e-09	1.25679e-09	1.43152e-09	1.62973e-09	1.85445e-09	2.1091e-09	2.39753e-09	2.72403e-09	3.09346e-09
669.5	4584.42		-5.96157	306957	307284	307284	307287		7130.51	1.00076	1.27101	1.33107	7105	0.00931		3.43612	0.53819	0.07165		5.16871e-11	5.96092e-11	6.87105e-11	7.9161e-11	9.11547e-11	1.04912e-10	1.20685e-10	1.38758e-10	1.59456e-10	1.83149e-10	2.10255e-10	2.41251e-10	2.76676e-10	3.17141e-10	3.6334e-10	4.16057e-10	4.76182e-10	5.4472e-10	6.22806e-10	7.11726e-10	8.12929e-10	9.28052e-10	1.05894e-09	1.20768e-09	1.37662e-09	1.56839e-09	1.78597e-09	2.03271e-09	2.31238e-09	2.62919e-09
669.719	4581.05		-5.9189	307632	307284	307284	307287		7131	1.01134	1.28405	1.35544	7105.25	0.00966		3.4668	0.52678	0.0604		4.227e-11	4.8816e-11	5.63467e-11	6.50056e-11	7.49567e-11	8.63866e-11	9.95084e-11	1.14564e-10	1.31831e-10	1.51621e-10	1.74293e-10	2.00252e-10	2.2996e-10	2.6394e-10	3.02785e-10	3.47169e-10	3.97855e-10	4.55707e-10	5.21705e-10	5.96955e-10	6.82709e-10	7.80383e-10	8.91575e-10	1.01809e-09	1.16196e-09	1.32548e-09	1.51125e-09	1.72217e-09	1.96153e-09	2.23301e-09
669.938	4278.03		-5.87623	307353	307284	307284	307287		7131.5	1.01446	1.29306	1.36378	7105.51	0.01		3.49748	0.51142	0.0781		3.45396e-11	3.99437e-11	4.61694e-11	5.33376e-11	6.15868e-11	7.10748e-11	8.1982e-11	9.45139e-11	1.08905e-10	1.25422e-10	1.44369e-10	1.66093e-10	1.90986e-10	2.19496e-10	2.52131e-10	2.89469e-10	3.32164e-10	3.80959e-10	4.36695e-10	5.00328e-10	5.72935e-10	6.55741e-10	7.50126e-10	8.57654e-10	9.80088e-10	1.11942e-09	1.27791e-09	1.45807e-09	1.66278e-09	1.89526e-09
670.156	4395.47		-5.83356	307457	307284	307284	307287		7132	1.00969	1.30499	1.36833	7105.75	0.01022		3.52816	0.49474	0.10581		2.81983e-11	3.26557e-11	3.77978e-11	4.37266e-11	5.05588e-11	5.84279e-11	6.74862e-11	7.79081e-11	8.98923e-11	1.03665e-10	1.19486e-10	1.3765e-10	1.58491e-10	1.82392e-10	2.09787e-10	2.41171e-10	2.77106e-10	3.18227e-10	3.6526e-10	4.19025e-10	4.80453e-10	5.50598e-10	6.30654e-10	7.21974e-10	8.26085e-10	9.44716e-10	1.07982e-09	1.2336e-09	1.40855e-09	1.60747e-09
670.375	4396.52		-5.79089	308221	307283	307284	307287		7132.5	0.99814	1.32238	1.35528	7106	0.01046		3.55884	0.48006	0.1311		2.30021e-11	2.66753e-11	3.09188e-11	3.58182e-11	4.1472e-11	4.79928e-11	5.55094e-11	6.41692e-11	7.41408e-11	8.56164e-11	9.88159e-11	1.1399e-10	1.31425e-10	1.51446e-10	1.74424e-10	2.00783e-10	2.31004e-10	2.65632e-10	3.05289e-10	3.50682e-10	4.02612e-10	4.61987e-10	5.29839e-10	6.07335e-10	6.958e-10	7.9673e-10	9.11819e-10	1.04298e-09	1.19239e-09	1.36248e-09
670.594	4347.61		-5.74822	307754	307283	307284	307287		7133.01	0.98229	1.34021	1.33308	7106.25	0.01116		3.58952	0.47113	0.14945		1.87472e-11	2.17715e-11	2.52702e-11	2.93153e-11	3.39898e-11	3.93886e-11	4.56204e-11	5.28099e-11	6.10996e-11	7.06528e-11	8.1656e-11	9.43222e-11	1.08895e-10	1.25652e-10	1.4491e-10	1.6703e-10	1.92425e-10	2.21561e-10	2.54973e-10	2.93267e-10	3.37133e-10	3.87353e-10	4.44816e-10	5.10532e-10	5.85644e-10	6.71449e-10	7.69415e-10	8.81206e-10	1.0087e-09	1.15403e-09
670.812	4357.38		-5.70555	306950	307283	307284	307287		7133.5	0.96495	1.35221	1.30871	7106.5	0.01189		3.62019	0.47123	0.15906		1.52664e-11	1.77542e-11	2.06363e-11	2.39733e-11	2.78347e-11	3.23007e-11	3.74629e-11	4.34266e-11	5.03125e-11	5.82586e-11	6.74233e-11	7.79875e-11	9.01582e-11	1.04172e-10	1.20299e-10	1.38847e-10	1.6017e-10	1.84666e-10	2.12794e-10	2.45075e-10	2.821e-10	3.24544e-10	3.73173e-10	4.28857e-10	4.92584e-10	5.65477e-10	6.48807e-10	7.44016e-10	8.52738e-10	9.76822e-10
671.031	4185.34		-5.66288	306940	307283	307284	307287		7134	0.94739	1.35587	1.28165	7106.76	0.01191		3.65087	0.48226	0.15943		1.24216e-11	1.44664e-11	1.68385e-11	1.95889e-11	2.27761e-11	2.64673e-11	3.07399e-11	3.56828e-11	4.13978e-11	4.80019e-11	5.56291e-11	6.4433e-11	7.45895e-11	8.62998e-11	9.97942e-11	1.15336e-10	1.33225e-10	1.53805e-10	1.77467e-10	2.04658e-10	2.35886e-10	2.71731e-10	3.12853e-10	3.60003e-10	4.14032e-10	4.75911e-10	5.46741e-10	6.27771e-10	7.20418e-10	8.26289e-10
671.25	4205.91		-5.62021	306812	307283	307284	307287		7134.5	0.93193	1.34892	1.24935	7107	0.01193		3.68155	0.50392	0.1509		1.00983e-11	1.17774e-11	1.37281e-11	1.5993e-11	1.86213e-11	2.16695e-11	2.52028e-11	2.9296e-11	3.40352e-11	3.95193e-11	4.58617e-11	5.31926e-11	6.16612e-11	7.14388e-11	8.27211e-11	9.57325e-11	1.10729e-10	1.28005e-10	1.47894e-10	1.7078e-10	1.97099e-10	2.27349e-10	2.62096e-10	3.01989e-10	3.47762e-10	4.00252e-10	4.60413e-10	5.29325e-10	6.08217e-10	6.98484e-10
671.469	4304.52		-5.57754	307254	307283	307284	307287		7135	0.91822	1.33123	1.21501	7107.25	0.01277		3.71223	0.53386	0.13454		8.20283e-12	9.58044e-12	1.11832e-11	1.30467e-11	1.52123e-11	1.77275e-11	2.0647e-11	2.40338e-11	2.79607e-11	3.2511e-11	3.77807e-11	4.38802e-11	5.09359e-11	5.90933e-11	6.85189e-11	7.94037e-11	9.19664e-11	1.06457e-10	1.23163e-10	1.42411e-10	1.64576e-10	1.90084e-10	2.19424e-10	2.53153e-10	2.91903e-10	3.36398e-10	3.8746e-10	4.46026e-10	5.13159e-10	5.90069e-10
671.688	4362.7		-5.53487	307015	307283	307284	307287		7135.5	0.9078	1.30694	1.18948	7107.5	0.01363		3.74291	0.56841	0.11202		6.65744e-12	7.7867e-12	9.10237e-12	1.06343e-11	1.24172e-11	1.44907e-11	1.69009e-11	1.97009e-11	2.29519e-11	2.67243e-11	3.10992e-11	3.61699e-11	4.20437e-11	4.88438e-11	5.67119e-11	6.58104e-11	7.63257e-11	8.84714e-11	1.02492e-10	1.18668e-10	1.3732e-10	1.58814e-10	1.8357e-10	2.12065e-10	2.44846e-10	2.82536e-10	3.25844e-10	3.75581e-10	4.32666e-10	4.98149e-10
671.906	4363.57		-5.4922	307596	307283	307284	307287		7136	0.89996	1.28115	1.17235	7107.75	0.01437		3.77359	0.60352	0.08585		5.39879e-12	6.32368e-12	7.4028e-12	8.66114e-12	1.01276e-11	1.18356e-11	1.38238e-11	1.61368e-11	1.8826e-11	2.1951e-11	2.55801e-11	2.97922e-11	3.46782e-11	4.03426e-11	4.69055e-11	5.45051e-11	6.32999e-11	7.34722e-11	8.52307e-11	9.8815e-11	1.14499e-10	1.32598e-10	1.5347e-10	1.77527e-10	2.05239e-10	2.37141e-10	2.73848e-10	3.16058e-10	3.64566e-10	4.20282e-10
672.125	4446.29		-5.44953	307159	307283	307284	307287		7136.49	0.89503	1.25762	1.16009	7108	0.01511		3.80427	0.63539	0.06019		4.37437e-12	5.13121e-12	6.01554e-12	7.04821e-12	8.2534e-12	9.65912e-12	1.12978e-11	1.32068e-11	1.54295e-11	1.8016e-11	2.1024e-11	2.452e-11	2.85811e-11	3.32955e-11	3.87654e-11	4.5108e-11	5.24582e-11	6.0971e-11	7.08247e-11	8.22237e-11	9.54027e-11	1.1063e-10	1.28215e-10	1.4851e-10	1.71919e-10	1.98904e-10	2.29993e-10	2.65789e-10	3.0698e-10	3.54352e-10
672.344	4454.5		-5.40686	307384	307283	307283	307287		7137	0.89266	1.23683	1.14892	7108.25	0.01531		3.83495	0.66084	0.04412		3.54146e-12	4.16026e-12	4.88433e-12	5.7311e-12	6.72076e-12	7.87674e-12	9.22619e-12	1.08005e-11	1.26362e-11	1.47753e-11	1.72665e-11	2.01659e-11	2.35386e-11	2.74595e-11	3.20149e-11	3.73043e-11	4.34425e-11	5.05614e-11	5.88127e-11	6.8371e-11	7.94367e-11	9.224e-11	1.07045e-10	1.24154e-10	1.43914e-10	1.66724e-10	1.93036e-10	2.23372e-10	2.58326e-10	2.98577e-10
672.562	4537.76		-5.36419	306326	307283	307283	307287		7137.51	0.89284	1.21961	1.12744	7108.5	0.01551		3.86563	0.67745	0.04959		2.86471e-12	3.37019e-12	3.96254e-12	4.65627e-12	5.46824e-12	6.41803e-12	7.52838e-12	8.82565e-12	1.03404e-11	1.2108e-11	1.41695e-11	1.65722e-11	1.9371e-11	2.26292e-11	2.642e-11	3.08277e-11	3.59498e-11	4.18983e-11	4.88025e-11	5.68113e-11	6.60956e-11	7.68522e-11	8.93072e-11	1.0372e-10	1.20389e-10	1.39654e-10	1.61908e-10	1.87599e-10	2.17239e-10	2.51416e-10
672.781	4436.69		-5.32152	306436	307283	307283	307287		7138	0.89515	1.20339	1.11408	7108.75	0.01632		3.89631	0.68368	0.0691		2.31541e-12	2.72798e-12	3.21216e-12	3.78003e-12	4.44566e-12	5.22541e-12	6.13828e-12	7.20636e-12	8.45528e-12	9.91478e-12	1.16193e-11	1.36088e-11	1.59296e-11	1.86351e-11	2.17872e-11	2.54574e-11	2.97283e-11	3.46952e-11	4.04681e-11	4.71736e-11	5.49576e-11	6.39884e-11	7.44591e-11	8.6592e-11	1.00642e-10	1.16904e-10	1.35713e-10	1.57454e-10	1.82572e-10	2.11571e-10
673	4423.4		-5.27885	307156	307283	307283	307287		7138.51	0.89933	1.1866	1.10646	7109	0.01712		3.92699	0.67879	0.09021		1.86985e-12	2.20629e-12	2.60171e-12	3.06616e-12	3.61135e-12	4.25095e-12	5.00083e-12	5.87948e-12	6.90837e-12	8.11246e-12	9.52073e-12	1.11668e-11	1.30896e-11	1.53343e-11	1.79533e-11	2.1007e-11	2.45655e-11	2.87095e-11	3.35327e-11	3.91428e-11	4.56641e-11	5.32402e-11	6.20363e-11	7.22424e-11	8.40776e-11	9.77933e-11	1.13679e-10	1.32066e-10	1.53336e-10	1.77925e-10
673.219	4247.56		-5.23617	307199	307283	307283	307287		7139	0.90474	1.16728	1.09435	7109.25	0.01848		3.95767	0.66294	0.10784		1.50881e-12	1.78294e-12	2.10559e-12	2.48514e-12	2.93133e-12	3.45554e-12	4.07103e-12	4.79326e-12	5.64022e-12	6.63281e-12	7.79539e-12	9.15621e-12	1.07481e-11	1.26091e-11	1.47835e-11	1.73223e-11	2.0285e-11	2.374e-11	2.77667e-11	3.24569e-11	3.79165e-11	4.42677e-11	5.16517e-11	6.02311e-11	7.01933e-11	8.1754e-11	9.51614e-11	1.10701e-10	1.28701e-10	1.49537e-10
673.438	4328.47		-5.1935	306890	307283	307283	307287		7139.51	0.91094	1.14499	1.08475	7109.5	0.01982		3.98835	0.63708	0.11995		1.21645e-12	1.43961e-12	1.70267e-12	2.01256e-12	2.37741e-12	2.80668e-12	3.31145e-12	3.90461e-12	4.60122e-12	5.4188e-12	6.37777e-12	7.50187e-12	8.81872e-12	1.03604e-11	1.21642e-11	1.42734e-11	1.6738e-11	1.96163e-11	2.29756e-11	2.68938e-11	3.1461e-11	3.67815e-11	4.29756e-11	5.01823e-11	5.85618e-11	6.82991e-11	7.9607e-11	9.27308e-11	1.07953e-10	1.25597e-10
673.656	4270.53		-5.15083	306853	307282	307283	307287		7140	0.91711	1.12261	1.08238	7109.75	0.02253		4.01903	0.60298	0.12563		9.79939e-13	1.16145e-12	1.37573e-12	1.62854e-12	1.92663e-12	2.27787e-12	2.69148e-12	3.17824e-12	3.75073e-12	4.42361e-12	5.21399e-12	6.14182e-12	7.2303e-12	8.50646e-12	1.00017e-11	1.17525e-11	1.38014e-11	1.61975e-11	1.89978e-11	2.22687e-11	2.60866e-11	3.05404e-11	3.57326e-11	4.17819e-11	4.88253e-11	5.7021e-11	6.65516e-11	7.76275e-11	9.04912e-11	1.05422e-10
673.875	4114.66		-5.10816	307086	307282	307283	307287		7140.5	0.92281	1.10042	1.07165	7110.01	0.02529		4.04971	0.56311	0.1247		7.88772e-13	9.36283e-13	1.11069e-12	1.31676e-12	1.5601e-12	1.84726e-12	2.18591e-12	2.58504e-12	3.05514e-12	3.6085e-12	4.25943e-12	5.02466e-12	5.92369e-12	6.97924e-12	8.21777e-12	9.67009e-12	1.1372e-11	1.33652e-11	1.56979e-11	1.84264e-11	2.16157e-11	2.53413e-11	2.96906e-11	3.47649e-11	4.06811e-11	4.75746e-11	5.56018e-11	6.49431e-11	7.58069e-11	8.84332e-11
674.094	4162.79		-5.06549	306774	307282	307283	307287		7141	0.92727	1.08032	1.06481	7110.25	0.02985		4.08039	0.52062	0.11747		6.34364e-13	7.54139e-13	8.95965e-13	1.0638e-12	1.26227e-12	1.49684e-12	1.77388e-12	2.10088e-12	2.4866e-12	2.94128e-12	3.47693e-12	4.10755e-12	4.84951e-12	5.7219e-12	6.74699e-12	7.95074e-12	9.36339e-12	1.10201e-11	1.29619e-11	1.52362e-11	1.78984e-11	2.10126e-11	2.46532e-11	2.89065e-11	3.38723e-11	3.96664e-11	4.64226e-11	5.42955e-11	6.34639e-11	7.41342e-11
674.312	4294.13		-5.02282	307379	307282	307283	307287		7141.51	0.93043	1.06062	1.03788	7110.5	0.03439		4.11107	0.47912	0.10467		5.09772e-13	6.06944e-13	7.22182e-13	8.58754e-13	1.02051e-12	1.21196e-12	1.43842e-12	1.70611e-12	2.02233e-12	2.39565e-12	2.83609e-12	3.35538e-12	3.96724e-12	4.6877e-12	5.5355e-12	6.53249e-12	7.70416e-12	9.08025e-12	1.06954e-11	1.25898e-11	1.48104e-11	1.74117e-11	2.04569e-11	2.40196e-11	2.81848e-11	3.30515e-11	3.87341e-11	4.5365e-11	5.30975e-11	6.21088e-11
674.531	4224.64		-4.98015	307176	307282	307283	307287		7142	0.93186	1.04276	1.02323	7110.75	0.04068		4.14175	0.44231	0.08743		4.09305e-13	4.88072e-13	5.81624e-13	6.92664e-13	8.24376e-13	9.80507e-13	1.16546e-12	1.38442e-12	1.64346e-12	1.94972e-12	2.31158e-12	2.73885e-12	3.24302e-12	3.83754e-12	4.53816e-12	5.36325e-12	6.33432e-12	7.47642e-12	8.81883e-12	1.03956e-11	1.22465e-11	1.44178e-11	1.69631e-11	1.99451e-11	2.34364e-11	2.75212e-11	3.22974e-11	3.78784e-11	4.43954e-11	5.20005e-11
674.75	4269.44		-4.93748	306912	307282	307283	307287		7143	0.93091	1.01142	1.02591	7111	0.04673		4.17243	0.41346	0.06728		3.28375e-13	3.92168e-13	4.68053e-13	5.5826e-13	6.65423e-13	7.92645e-13	9.43581e-13	1.12253e-12	1.33456e-12	1.58562e-12	1.88269e-12	2.23397e-12	2.64908e-12	3.13931e-12	3.71786e-12	4.4002e-12	5.2044e-12	6.15162e-12	7.26655e-12	8.57803e-12	1.01197e-11	1.19307e-11	1.40568e-11	1.6551e-11	1.94754e-11	2.29016e-11	2.69133e-11	3.16074e-11	3.70963e-11	4.35104e-11
674.969	4383.69		-4.89481	307009	307282	307283	307287		7144	0.92772	0.99087	1.03163	7111.25	0.05381		4.20311	0.39449	0.04646		2.63225e-13	3.14846e-13	3.76346e-13	4.49566e-13	5.36681e-13	6.4026e-13	7.63331e-13	9.09467e-13	1.08287e-12	1.2885e-12	1.53218e-12	1.82076e-12	2.16228e-12	2.56619e-12	3.04357e-12	3.60741e-12	4.27291e-12	5.0579e-12	5.9832e-12	7.07319e-12	8.3563e-12	9.86575e-12	1.16403e-11	1.37251e-11	1.61728e-11	1.90446e-11	2.24118e-11	2.63572e-11	3.09771e-11	3.6383e-11
675.188	4360.49		-4.85214	306971	307282	307283	307287		7145	0.92677	0.98106	1.03743	7111.5	0.06078		4.23379	0.38527	0.02966		2.10831e-13	2.52568e-13	3.02369e-13	3.61752e-13	4.32512e-13	5.16773e-13	6.17043e-13	7.36285e-13	8.77992e-13	1.04629e-12	1.24602e-12	1.4829e-12	1.76366e-12	2.0962e-12	2.4898e-12	2.95537e-12	3.50569e-12	4.15576e-12	4.92314e-12	5.82838e-12	6.89555e-12	8.15277e-12	9.63288e-12	1.13742e-11	1.34216e-11	1.5827e-11	1.86514e-11	2.19653e-11	2.58511e-11	3.04044e-11
675.406	4491.44		-4.80947	307230	307282	307282	307287		7146	0.93106	0.97815	1.0427	7111.75	0.06744		4.26447	0.38366	0.02764		1.68724e-13	2.0244e-13	2.42733e-13	2.90852e-13	3.48278e-13	4.16766e-13	4.98392e-13	5.95608e-13	7.11316e-13	8.48938e-13	1.01252e-12	1.20681e-12	1.43744e-12	1.711e-12	2.03528e-12	2.41941e-12	2.87413e-12	3.41206e-12	4.04798e-12	4.79923e-12	5.68615e-12	6.73251e-12	7.96614e-12	9.41958e-12	1.11308e-11	1.31442e-11	1.55116e-11	1.82932e-11	2.15593e-11	2.53918e-11
675.625	4562.21		-4.7668	307233	307282	307282	307287		7147.01	0.94159	0.97892	1.03539	7112	0.07401		4.29515	0.38624	0.04045		1.34918e-13	1.62132e-13	1.94705e-13	2.33664e-13	2.80232e-13	3.35855e-13	4.02249e-13	4.81446e-13	5.7585e-13	6.88303e-13	8.22167e-13	9.81407e-13	1.17071e-12	1.39558e-12	1.66254e-12	1.97925e-12	2.3547e-12	2.79951e-12	3.32611e-12	3.94913e-12	4.68571e-12	5.55597e-12	6.58345e-12	7.79573e-12	9.22508e-12	1.09092e-11	1.28922e-11	1.52254e-11	1.79689e-11	2.11926e-11
675.844	4387.7		-4.72413	307526	307282	307282	307287		7147.99	0.95635	0.97662	1.01932	7112.25	0.07846		4.32583	0.38943	0.05598		1.07795e-13	1.29742e-13	1.56051e-13	1.87567e-13	2.25297e-13	2.70434e-13	3.24394e-13	3.88857e-13	4.65816e-13	5.57629e-13	6.67087e-13	7.97493e-13	9.52747e-13	1.13746e-12	1.35706e-12	1.61797e-12	1.92774e-12	2.29526e-12	2.73101e-12	3.2473e-12	3.85857e-12	4.58183e-12	5.43699e-12	6.4474e-12	7.64043e-12	9.04812e-12	1.07079e-11	1.26637e-11	1.49666e-11	1.76763e-11
676.062	4355.58		-4.68146	307783	307281	307282	307287		7149	0.97203	0.96636	0.98709	7112.5	0.08288		4.35651	0.3903	0.06932		8.6056e-14	1.0374e-13	1.24972e-13	1.50447e-13	1.80991e-13	2.17589e-13	2.61408e-13	3.13837e-13	3.76526e-13	4.51428e-13	5.40862e-13	6.47572e-13	7.74807e-13	9.2641e-13	1.10692e-12	1.32171e-12	1.57709e-12	1.88054e-12	2.24085e-12	2.66838e-12	3.17531e-12	3.77598e-12	4.48722e-12	5.32879e-12	6.3239e-12	7.49973e-12	8.88814e-12	1.05264e-11	1.24582e-11	1.47344e-11
676.281	4301.28		-4.63879	307802	307281	307282	307287		7150	0.98464	0.94777	0.96057	7112.75	0.08546		4.38719	0.38687	0.07888		6.86431e-14	8.28796e-14	1e-13	1.20574e-13	1.4528e-13	1.74929e-13	2.10483e-13	2.5309e-13	3.04112e-13	3.65169e-13	4.38182e-13	5.25432e-13	6.29623e-13	7.53955e-13	9.02218e-13	1.07889e-12	1.28928e-12	1.53964e-12	1.83735e-12	2.19111e-12	2.6112e-12	3.10969e-12	3.7008e-12	4.40124e-12	5.23067e-12	6.21213e-12	7.37269e-12	8.74407e-12	1.03634e-11	1.22742e-11
676.5	4329.82		-4.59612	306836	307281	307282	307287		7151	0.99332	0.92622	0.93713	7113	0.08801		4.41786	0.37819	0.08401		5.47087e-14	6.61603e-14	7.99534e-14	9.6555e-14	1.16523e-13	1.40522e-13	1.69347e-13	2.03944e-13	2.45437e-13	2.95168e-13	3.54728e-13	4.26011e-13	5.11264e-13	6.13152e-13	7.34835e-13	8.80056e-13	1.05325e-12	1.25964e-12	1.50544e-12	1.79796e-12	2.14582e-12	2.55922e-12	3.05014e-12	3.63271e-12	4.32356e-12	5.14222e-12	6.11166e-12	7.25883e-12	8.61536e-12	1.02183e-11
676.719	4266.33		-4.55345	306587	307281	307282	307287		7151.99	0.99928	0.90582	0.92567	7113.25	0.08874		4.44854	0.3642	0.08458		4.3568e-14	5.27718e-14	6.38752e-14	7.72605e-14	9.33854e-14	1.12797e-13	1.36147e-13	1.64217e-13	1.97935e-13	2.38408e-13	2.86958e-13	3.45151e-13	4.14856e-13	4.98289e-13	5.98082e-13	7.17359e-13	8.59822e-13	1.02986e-12	1.23265e-12	1.47435e-12	1.76221e-12	2.10479e-12	2.51222e-12	2.99643e-12	3.57145e-12	4.25386e-12	5.06311e-12	6.0221e-12	7.15772e-12	8.50155e-12
676.938	4152.23		-4.51078	307032	307281	307282	307287		7153	1.0039	0.88724	0.91131	7113.5	0.08945		4.47922	0.34565	0.08082		3.46669e-14	4.20576e-14	5.09881e-14	6.1771e-14	7.47815e-14	9.04683e-14	1.09368e-13	1.32124e-13	1.59501e-13	1.92414e-13	2.31955e-13	2.79425e-13	3.36372e-13	4.04639e-13	4.86416e-13	5.84308e-13	7.01406e-13	8.41377e-13	1.00857e-12	1.20813e-12	1.44615e-12	1.72985e-12	2.06774e-12	2.46989e-12	2.94818e-12	3.5166e-12	4.19165e-12	4.99277e-12	5.94281e-12	7.06864e-12
677.156	4138.4		-4.46811	307457	307281	307282	307287		7154	1.00628	0.86863	0.8951	7113.75	0.08995		4.5099	0.32388	0.07323		2.75622e-14	3.34922e-14	4.0669e-14	4.93484e-14	5.98375e-14	7.25044e-14	8.779e-14	1.06222e-13	1.28433e-13	1.55178e-13	1.87358e-13	2.26051e-13	2.72539e-13	3.28355e-13	3.95319e-13	4.75601e-13	5.71779e-13	6.86918e-13	8.24655e-13	9.89305e-13	1.18598e-12	1.42075e-12	1.70078e-12	2.03455e-12	2.4321e-12	2.90526e-12	3.46799e-12	4.13679e-12	4.93104e-12	5.87362e-12
677.375	4249.31		-4.42544	307523	307281	307282	307287		7154.99	1.00592	0.85477	0.87768	7114.01	0.09048		4.54058	0.30072	0.06257		2.18952e-14	2.66489e-14	3.24115e-14	3.93918e-14	4.7841e-14	5.80607e-14	7.04128e-14	8.53313e-14	1.03336e-13	1.25051e-13	1.51219e-13	1.82732e-13	2.20653e-13	2.66252e-13	3.21043e-13	3.86832e-13	4.65768e-13	5.60409e-13	6.73795e-13	8.09541e-13	9.71936e-13	1.16607e-12	1.39798e-12	1.6748e-12	2.005e-12	2.39858e-12	2.86736e-12	3.42529e-12	4.08886e-12	4.87747e-12
677.594	4296.8		-4.38277	307292	307281	307281	307287		7156	1.00335	0.83962	0.87056	7114.25	0.09152		4.57126	0.27825	0.04985		1.73794e-14	2.11871e-14	2.58103e-14	3.14196e-14	3.822e-14	4.64587e-14	5.64323e-14	6.84973e-14	8.30814e-14	1.00698e-13	1.21961e-13	1.47607e-13	1.78516e-13	2.1574e-13	2.60539e-13	3.14411e-13	3.79148e-13	4.56883e-13	5.50157e-13	6.61993e-13	7.95986e-13	9.56406e-13	1.14833e-12	1.37776e-12	1.65183e-12	1.979e-12	2.36924e-12	2.83439e-12	3.3884e-12	4.04777e-12
677.812	4319.32		-4.3401	307338	307280	307281	307287		7157	1.00032	0.82564	0.86086	7114.5	0.09262		4.60194	0.25851	0.03649		1.37835e-14	1.68307e-14	2.05367e-14	2.50403e-14	3.05091e-14	3.71452e-14	4.51916e-14	5.49408e-14	6.67443e-14	8.10244e-14	9.82878e-14	1.19142e-13	1.44316e-13	1.74681e-13	2.1128e-13	2.5536e-13	3.08412e-13	3.72213e-13	4.48884e-13	5.40952e-13	6.51428e-13	7.83893e-13	9.42605e-13	1.13262e-12	1.35995e-12	1.63172e-12	1.95636e-12	2.34388e-12	2.8061e-12	3.35703e-12
678.031	4129.89		-4.29743	307539	307280	307281	307287		7158	0.99822	0.812	0.85582	7114.75	0.09436		4.63262	0.24314	0.02498		1.09228e-14	1.33595e-14	1.63277e-14	1.99406e-14	2.43351e-14	2.9676e-14	3.61624e-14	4.40341e-14	5.35797e-14	6.51465e-14	7.91518e-14	9.60971e-14	1.16584e-13	1.41334e-13	1.71213e-13	2.07254e-13	2.50698e-13	3.03024e-13	3.66003e-13	4.41744e-13	5.32767e-13	6.42071e-13	7.7323e-13	9.30496e-13	1.11892e-12	1.34452e-12	1.6144e-12	1.93703e-12	2.32243e-12	2.78246e-12
678.25	3948.55		-4.25475	307211	307280	307281	307287		7159	0.99751	0.80158	0.84936	7115	0.09619		4.6633	0.23293	0.02042		8.64859e-15	1.05953e-14	1.29706e-14	1.58666e-14	1.93947e-14	2.36897e-14	2.89142e-14	3.52647e-14	4.2978e-14	5.23393e-14	6.36923e-14	7.74502e-14	9.41099e-14	1.14268e-13	1.38641e-13	1.68087e-13	2.03635e-13	2.46519e-13	2.98211e-13	3.60474e-13	4.35413e-13	5.2554e-13	6.33851e-13	7.63917e-13	9.19988e-13	1.10712e-12	1.33133e-12	1.59975e-12	1.92087e-12	2.30473e-12
678.469	3889.36		-4.21208	306905	307280	307281	307287		7159.99	0.99755	0.79526	0.84705	7115.25	0.10052		4.69398	0.22757	0.0256		6.84242e-15	8.39647e-15	1.02957e-14	1.26151e-14	1.54454e-14	1.88965e-14	2.31013e-14	2.82205e-14	3.44483e-14	4.20189e-14	5.12148e-14	6.23764e-14	7.59134e-14	9.2319e-14	1.12186e-13	1.36226e-13	1.65293e-13	2.00411e-13	2.42809e-13	2.93956e-13	3.5561e-13	4.29873e-13	5.19255e-13	6.26751e-13	7.55933e-13	9.11059e-13	1.0972e-12	1.32037e-12	1.58775e-12	1.90785e-12
678.688	3931.28		-4.16941	306723	307280	307281	307287		7161	0.99747	0.79376	0.84545	7115.5	0.10507		4.72466	0.22576	0.03461		5.40892e-15	6.6484e-15	8.16572e-15	1.00217e-14	1.22903e-14	1.5061e-14	1.84422e-14	2.25656e-14	2.75898e-14	3.37073e-14	4.11499e-14	5.01979e-14	6.1189e-14	7.45302e-14	9.07116e-14	1.10323e-13	1.34072e-13	1.6281e-13	1.97559e-13	2.39543e-13	2.9023e-13	3.51376e-13	4.25082e-13	5.13861e-13	6.20712e-13	7.49214e-13	9.03636e-13	1.08906e-12	1.31155e-12	1.57829e-12
678.906	4115.33		-4.12674	306959	307280	307281	307287		7161.99	0.99645	0.79467	0.84323	7115.75	0.11084		4.75534	0.22576	0.04313		4.27233e-15	5.2601e-15	6.4713e-15	7.95531e-15	9.77216e-15	1.19948e-14	1.47117e-14	1.80302e-14	2.20804e-14	2.70198e-14	3.30388e-14	4.03679e-14	4.92851e-14	6.01262e-14	7.3296e-14	8.92823e-14	1.08672e-13	1.32172e-13	1.60632e-13	1.9507e-13	2.36711e-13	2.87022e-13	3.4776e-13	4.21031e-13	5.0935e-13	6.15726e-13	7.43751e-13	8.97711e-13	1.08272e-12	1.30485e-12
679.125	4121.44		-4.08407	307263	307280	307281	307287		7163	0.99433	0.79913	0.84799	7116	0.11685		4.78602	0.22584	0.04957		3.37174e-15	4.15824e-15	5.12425e-15	6.30981e-15	7.76367e-15	9.54517e-15	1.17264e-14	1.4395e-14	1.76573e-14	2.16423e-14	2.65061e-14	3.24381e-14	3.9667e-14	4.84696e-14	5.91801e-14	7.22016e-14	8.80205e-14	1.07223e-13	1.30513e-13	1.58741e-13	1.92925e-13	2.34291e-13	2.84306e-13	3.44734e-13	4.17684e-13	5.05682e-13	6.11748e-13	7.39493e-13	8.93227e-13	1.07809e-12
679.344	4062.88		-4.0414	307654	307279	307280	307287		7164	0.99154	0.80448	0.84915	7116.25	0.12312		4.8167	0.22469	0.05332		2.65882e-15	3.28453e-15	4.05434e-15	5.00068e-15	6.16311e-15	7.58986e-15	9.33965e-15	1.14839e-14	1.41095e-14	1.73219e-14	2.12492e-14	2.60466e-14	3.19024e-14	3.90443e-14	4.7748e-14	5.83467e-14	7.12425e-14	8.69211e-14	1.05968e-13	1.29088e-13	1.57131e-13	1.91117e-13	2.32274e-13	2.82075e-13	3.42288e-13	4.15033e-13	5.02847e-13	6.08769e-13	7.36431e-13	8.90175e-13
679.562	4236.91		-3.99873	307899	307279	307280	307287		7165	0.98863	0.81175	0.86253	7116.5	0.1295		4.84738	0.22154	0.0542		2.09497e-15	2.59235e-15	3.2053e-15	3.96008e-15	4.88876e-15	6.03049e-15	7.43304e-15	9.15462e-15	1.12661e-14	1.38537e-14	1.70223e-14	2.08993e-14	2.56392e-14	3.14295e-14	3.84972e-14	4.71174e-14	5.76227e-14	7.04152e-14	8.59802e-14	1.04904e-13	1.27892e-13	1.55796e-13	1.8964e-13	2.30655e-13	2.80321e-13	3.40416e-13	4.1307e-13	5.00839e-13	6.06783e-13	7.34562e-13
679.781	4169.58		-3.95606	307807	307279	307280	307287		7166	0.98629	0.82019	0.88095	7116.75	0.13688		4.87806	0.21612	0.05228		1.64931e-15	2.04434e-15	2.53198e-15	3.13346e-15	3.87477e-15	4.78766e-15	5.91095e-15	7.29203e-15	8.98869e-15	1.10714e-14	1.36258e-14	1.67564e-14	2.05901e-14	2.52808e-14	3.10156e-14	3.80213e-14	4.65727e-14	5.70024e-14	6.97126e-14	8.51897e-14	1.04021e-13	1.26914e-13	1.54724e-13	1.88479e-13	2.29417e-13	2.79027e-13	3.39097e-13	4.11773e-13	4.99633e-13	6.0576e-13
680	4025.07		-3.91339	307369	307279	307280	307287		7166.99	0.98465	0.82884	0.88841	7117.01	0.14428		4.90874	0.2086	0.04782		1.29742e-15	1.6109e-15	1.99854e-15	2.47747e-15	3.06872e-15	3.79806e-15	4.69698e-15	5.80404e-15	7.16632e-15	8.84129e-15	1.08991e-14	1.34251e-14	1.65234e-14	2.03205e-14	2.49704e-14	3.06598e-14	3.76157e-14	4.61128e-14	5.64845e-14	6.91339e-14	8.45487e-14	1.03318e-13	1.26154e-13	1.53915e-13	1.87636e-13	2.28563e-13	2.78194e-13	3.38335e-13	4.11149e-13	4.99237e-13
680.219	4089.59		-3.87072	307492	307279	307280	307287		7168	0.98341	0.83829	0.89726	7117.25	0.15215		4.93942	0.19947	0.04124		1.01976e-15	1.26831e-15	1.57618e-15	1.95721e-15	2.42839e-15	3.01059e-15	3.72937e-15	4.61605e-15	5.70895e-15	7.05494e-15	8.71128e-15	1.07478e-14	1.32499e-14	1.63213e-14	2.00885e-14	2.47054e-14	3.03591e-14	3.72766e-14	4.57336e-14	5.60643e-14	6.86733e-14	8.40508e-14	1.02789e-13	1.25604e-13	1.5336e-13	1.87099e-13	2.28079e-13	2.7781e-13	3.38114e-13	4.11179e-13
680.438	4165.4		-3.82805	307235	307279	307280	307286		7169	0.98205	0.85032	0.90825	7117.5	0.16026		4.9701	0.18942	0.03308		8.00877e-16	9.97788e-16	1.24211e-15	1.545e-15	1.92019e-15	2.38457e-15	2.95885e-15	3.66846e-15	4.54458e-15	5.62537e-15	6.95756e-15	8.59828e-15	1.06173e-14	1.30998e-14	1.61497e-14	1.98935e-14	2.44855e-14	3.0113e-14	3.70038e-14	4.54348e-14	5.57416e-14	6.83312e-14	8.36964e-14	1.02434e-13	1.25265e-13	1.53061e-13	1.86873e-13	2.2797e-13	2.77881e-13	3.38446e-13
680.656	4231.35		-3.78538	307375	307278	307280	307286		7169.99	0.98008	0.86485	0.92087	7117.75	0.16958		5.00078	0.17921	0.02404		6.2845e-16	7.84315e-16	9.78037e-16	1.21861e-15	1.51712e-15	1.88721e-15	2.34566e-15	2.9131e-15	3.61486e-15	4.482e-15	5.55263e-15	6.87338e-15	8.50135e-15	1.05063e-14	1.29735e-14	1.60071e-14	1.97338e-14	2.43084e-14	2.9919e-14	3.67946e-14	4.52132e-14	5.55128e-14	6.81031e-14	8.34807e-14	1.02247e-13	1.2513e-13	1.5301e-13	1.86949e-13	2.2823e-13	2.78399e-13
680.875	4181.54		-3.74271	307433	307278	307279	307286		7171	0.97695	0.88303	0.92557	7118	0.17902		5.03146	0.16952	0.01522		4.92755e-16	6.16027e-16	7.69505e-16	9.60428e-16	1.19773e-15	1.49245e-15	1.85814e-15	2.31154e-15	2.8732e-15	3.5684e-15	4.42816e-15	5.49054e-15	6.80221e-15	8.4203e-15	1.04147e-14	1.28709e-14	1.58933e-14	1.96093e-14	2.41742e-14	2.97774e-14	3.6649e-14	4.50693e-14	5.53787e-14	6.79904e-14	8.34056e-14	1.02232e-13	1.25204e-13	1.53213e-13	1.87334e-13	2.28865e-13
681.094	4041.17		-3.70004	307698	307278	307279	307286		7172	0.97241	0.91779	0.93386	7118.25	0.18927		5.06214	0.16082	0.00961		3.86035e-16	4.83446e-16	6.04936e-16	7.56327e-16	9.44821e-16	1.17931e-15	1.47078e-15	1.83275e-15	2.28193e-15	2.83882e-15	3.52869e-15	4.38258e-15	5.43857e-15	6.7434e-15	8.35437e-15	1.03416e-14	1.27909e-14	1.58072e-14	1.95186e-14	2.40814e-14	2.96861e-14	3.65651e-14	4.50007e-14	5.53365e-14	6.799e-14	8.34675e-14	1.02384e-13	1.25483e-13	1.53666e-13	1.88023e-13
681.312	4264.51		-3.65737	307793	307278	307279	307286		7173	0.96637	0.93309	0.93302	7118.5	0.19934		5.09282	0.15333	0.01236		3.02188e-16	3.791e-16	4.75191e-16	5.95139e-16	7.4474e-16	9.31167e-16	1.16329e-15	1.45205e-15	1.81098e-15	2.25675e-15	2.80988e-15	3.49566e-15	4.34518e-15	5.39663e-15	6.69691e-15	8.30353e-15	1.0287e-14	1.27335e-14	1.57488e-14	1.94618e-14	2.40301e-14	2.9646e-14	3.65437e-14	4.50086e-14	5.5388e-14	6.81041e-14	8.36697e-14	1.02707e-13	1.25971e-13	1.54374e-13
681.531	4245.41		-3.6147	307822	307278	307279	307286		7174	0.959	0.95473	0.94605	7118.75	0.20963		5.1235	0.147	0.01919		2.36354e-16	2.97029e-16	3.72966e-16	4.6792e-16	5.86554e-16	7.34645e-16	9.1935e-16	1.14952e-15	1.43611e-15	1.79263e-15	2.23578e-15	2.78611e-15	3.46899e-15	4.3156e-15	5.3643e-15	6.66221e-15	8.26719e-15	1.02502e-14	1.26981e-14	1.57173e-14	1.94381e-14	2.40194e-14	2.96555e-14	3.65832e-14	4.50913e-14	5.55313e-14	6.83309e-14	8.401e-14	1.032e-13	1.26666e-13
681.75	4317.27		-3.57203	307664	307277	307279	307286		7175.01	0.95081	0.99157	0.96569	7119	0.22017		5.15418	0.14153	0.0259		1.84715e-16	2.32542e-16	2.92503e-16	3.67611e-16	4.61613e-16	5.79158e-16	7.26017e-16	9.09342e-16	1.13799e-15	1.42292e-15	1.77767e-15	2.21898e-15	2.7675e-15	3.44867e-15	4.29384e-15	5.3416e-15	6.63939e-15	8.24546e-15	1.02314e-14	1.26848e-14	1.57131e-14	1.94479e-14	2.405e-14	2.97158e-14	3.66853e-14	4.52509e-14	5.57691e-14	6.86738e-14	8.44929e-14	1.03868e-13
681.969	4144.03		-3.52936	307309	307277	307278	307286		7176	0.94221	1.00873	0.98785	7119.25	0.23325		5.18486	0.13658	0.03139		1.44238e-16	1.81904e-16	2.2921e-16	2.88569e-16	3.6299e-16	4.56213e-16	5.72885e-16	7.18778e-16	9.01051e-16	1.12858e-15	1.41235e-15	1.76595e-15	2.2062e-15	2.75383e-15	3.43445e-15	4.27963e-15	5.32822e-15	6.62805e-15	8.23792e-15	1.023e-14	1.2693e-14	1.57355e-14	1.94906e-14	2.41211e-14	2.98261e-14	3.68489e-14	4.54864e-14	5.61004e-14	6.9132e-14	8.51178e-14
682.188	4096.74		-3.48669	306941	307277	307278	307286		7177	0.93352	1.02526	0.99753	7119.5	0.24616		5.21553	0.13183	0.03527		1.12538e-16	1.42178e-16	1.79468e-16	2.26343e-16	2.85213e-16	3.59086e-16	4.51701e-16	5.67712e-16	7.12901e-16	8.94448e-16	1.12126e-15	1.40437e-15	1.75744e-15	2.19738e-15	2.74508e-15	3.42633e-15	4.27295e-15	5.32416e-15	6.62827e-15	8.24467e-15	1.02464e-14	1.27232e-14	1.5785e-14	1.95667e-14	2.42335e-14	2.99875e-14	3.70757e-14	4.57998e-14	5.65279e-14	6.97088e-14
682.406	4053.7		-3.44402	306899	307277	307278	307286		7178	0.92565	1.03154	1.00117	7119.75	0.26142		5.24621	0.12715	0.03741		8.77357e-17	1.1104e-16	1.40411e-16	1.77397e-16	2.23929e-16	2.82421e-16	3.55882e-16	4.48059e-16	5.63621e-16	7.08369e-16	8.89516e-16	1.11601e-15	1.39897e-15	1.75213e-15	2.19254e-15	2.74126e-15	3.42432e-15	4.27386e-15	5.32952e-15	6.64015e-15	8.26589e-15	1.02807e-14	1.27755e-14	1.5862e-14	1.96769e-14	2.43882e-14	3.02012e-14	3.73672e-14	4.61933e-14	5.70545e-14
682.625	3950.39		-3.40135	306694	307276	307278	307286		7179	0.91956	1.04028	1.01214	7120	0.2766		5.27689	0.12259	0.03782		6.83419e-17	8.66488e-17	1.09763e-16	1.38921e-16	1.75671e-16	2.21946e-16	2.80166e-16	3.53346e-16	4.45251e-16	5.60566e-16	7.05128e-16	8.86191e-16	1.11277e-15	1.39605e-15	1.74992e-15	2.19155e-15	2.74223e-15	3.42827e-15	4.28219e-15	5.3441e-15	6.6635e-15	8.30137e-15	1.03327e-14	1.28499e-14	1.59663e-14	1.98211e-14	2.4585e-14	3.04672e-14	3.77236e-14	4.66673e-14
682.844	3874.99		-3.35868	307202	307276	307277	307286		7180	0.91573	1.04125	1.0263	7120.25	0.29439		5.30757	0.1184	0.03659		5.31927e-17	6.75623e-17	8.57378e-17	1.08706e-16	1.37706e-16	1.74288e-16	2.20392e-16	2.78446e-16	3.51479e-16	4.43276e-16	5.58554e-16	7.03187e-16	8.84489e-16	1.11155e-15	1.39567e-15	1.75085e-15	2.19449e-15	2.74811e-15	3.43834e-15	4.29813e-15	5.36818e-15	6.69869e-15	8.35158e-15	1.04031e-14	1.29472e-14	1.60991e-14	2.00007e-14	2.48258e-14	3.07878e-14	3.81479e-14
683.062	3782.43		-3.31601	307660	307276	307277	307286		7181	0.91452	1.03773	1.03578	7120.5	0.31147		5.33825	0.11499	0.03394		4.13668e-17	5.26362e-17	6.69159e-17	8.49937e-17	1.07859e-16	1.36753e-16	1.73233e-16	2.19248e-16	2.77239e-16	3.50256e-16	4.42108e-16	5.57549e-16	7.02508e-16	8.84365e-16	1.11231e-15	1.39775e-15	1.75488e-15	2.20129e-15	2.75881e-15	3.45444e-15	4.32162e-15	5.40167e-15	6.74563e-15	8.41647e-15	1.04918e-14	1.30672e-14	1.62604e-14	2.02158e-14	2.51109e-14	3.11637e-14
683.281	3818.82		-3.27333	307507	307276	307277	307286		7182	0.91552	1.03717	1.04203	7120.75	0.33085		5.36893	0.11276	0.03014		3.21444e-17	4.09752e-17	5.21851e-17	6.64019e-17	8.44157e-17	1.0722e-16	1.36062e-16	1.72507e-16	2.18518e-16	2.76552e-16	3.49683e-16	4.41756e-16	5.57569e-16	7.03113e-16	8.85852e-16	1.11508e-15	1.40237e-15	1.76208e-15	2.21208e-15	2.77449e-15	3.47678e-15	4.35292e-15	5.44494e-15	6.80481e-15	8.49667e-15	1.05996e-14	1.32113e-14	1.64515e-14	2.04682e-14	2.54426e-14
683.5	3854.65		-3.23066	307446	307275	307277	307286		7183	0.91795	1.03276	1.05043	7121	0.34991		5.39961	0.11199	0.02555		2.49571e-17	3.1871e-17	4.06634e-17	5.18344e-17	6.60143e-17	8.39971e-17	1.06782e-16	1.35623e-16	1.72099e-16	2.18187e-16	2.76367e-16	3.49743e-16	4.422e-16	5.58591e-16	7.04978e-16	8.88923e-16	1.11985e-15	1.40948e-15	1.77242e-15	2.2268e-15	2.79514e-15	3.50534e-15	4.39202e-15	5.49801e-15	6.87628e-15	8.59227e-15	1.07268e-14	1.33794e-14	1.6673e-14	2.07585e-14
683.719	3949.39		-3.18799	306798	307275	307276	307286		7184	0.92148	1.03291	1.05054	7121.25	0.3708		5.43029	0.11271	0.02064		1.93614e-17	2.47701e-17	3.16608e-17	4.04314e-17	5.15844e-17	6.57539e-17	8.37389e-17	1.06546e-16	1.3544e-16	1.72014e-16	2.18263e-16	2.76695e-16	3.5045e-16	4.43459e-16	5.60641e-16	7.08139e-16	8.93627e-16	1.12667e-15	1.41919e-15	1.78603e-15	2.24564e-15	2.82095e-15	3.5404e-15	4.4393e-15	5.56135e-15	6.96065e-15	8.70408e-15	1.08743e-14	1.35731e-14	1.69264e-14
683.938	4059.01		-3.14532	306730	307275	307276	307286		7185	0.92643	1.03118	1.05669	7121.5	0.39219		5.46097	0.1147	0.01609		1.50076e-17	1.92351e-17	2.46308e-17	3.1511e-17	4.02759e-17	5.14314e-17	6.56162e-17	8.36361e-17	1.06506e-16	1.35506e-16	1.72243e-16	2.18738e-16	2.77527e-16	3.51794e-16	4.45524e-16	5.63707e-16	7.12585e-16	8.99953e-16	1.13554e-15	1.43149e-15	1.8029e-15	2.26859e-15	2.85195e-15	3.58201e-15	4.49483e-15	5.63508e-15	7.0581e-15	8.83234e-15	1.10424e-14	1.37929e-14
684.156	4083.16		-3.10265	306388	307274	307276	307286		7186	0.93318	1.03485	1.05036	7121.75	0.41606		5.49165	0.11749	0.01301		1.16236e-17	1.49252e-17	1.91468e-17	2.45397e-17	3.14223e-17	4.01979e-17	5.13767e-17	6.56032e-17	8.36915e-17	1.06668e-16	1.35826e-16	1.72795e-16	2.19621e-16	2.78878e-16	3.53795e-16	4.48421e-16	5.67829e-16	7.18366e-16	9.0797e-16	1.14655e-15	1.44649e-15	1.82319e-15	2.29587e-15	2.88841e-15	3.63052e-15	4.55906e-15	5.71979e-15	7.16939e-15	8.97805e-15	1.12326e-14
684.375	3892.2		-3.05998	306070	307274	307276	307286		7187	0.94134	1.04135	1.05113	7122	0.43928		5.52233	0.12053	0.01262		8.99504e-18	1.15713e-17	1.48714e-17	1.90949e-17	2.44949e-17	3.13926e-17	4.01951e-17	5.14176e-17	6.5712e-17	8.39017e-17	1.07026e-16	1.36397e-16	1.73665e-16	2.20909e-16	2.80743e-16	3.56449e-16	4.52148e-16	5.73004e-16	7.25485e-16	9.17684e-16	1.15972e-15	1.46422e-15	1.84694e-15	2.32752e-15	2.93042e-15	3.68604e-15	4.63217e-15	5.81572e-15	7.29486e-15	9.14165e-15
684.594	3848.14		-3.01731	306692	307274	307275	307286		7188	0.95033	1.04217	1.06141	7122.25	0.46473		5.55301	0.1233	0.01477		6.95534e-18	8.96392e-18	1.15416e-17	1.48466e-17	1.908e-17	2.44974e-17	3.14232e-17	4.02692e-17	5.15567e-17	6.59458e-17	8.42715e-17	1.07588e-16	1.37227e-16	1.74865e-16	2.22618e-16	2.83143e-16	3.59785e-16	4.56742e-16	5.79282e-16	7.34006e-16	9.29181e-16	1.17515e-15	1.48482e-15	1.87434e-15	2.36381e-15	2.9783e-15	3.74901e-15	4.71471e-15	5.92358e-15	7.43541e-15
684.812	3888.47		-2.97464	307356	307273	307275	307286		7188.99	0.95957	1.04506	1.05062	7122.51	0.49047		5.58369	0.12536	0.01803		5.37361e-18	6.93826e-18	8.94999e-18	1.1534e-17	1.485e-17	1.91012e-17	2.4546e-17	3.15129e-17	4.04188e-17	5.17923e-17	6.63032e-17	8.47992e-17	1.08352e-16	1.38315e-16	1.76395e-16	2.24747e-16	2.86081e-16	3.63807e-16	4.62211e-16	5.86675e-16	7.43949e-16	9.42488e-16	1.19288e-15	1.50836e-15	1.90547e-15	2.40484e-15	3.03221e-15	3.81962e-15	4.80694e-15	6.04374e-15
685.031	3999.81		-2.93197	306650	307273	307274	307286		7190	0.96917	1.04346	1.04477	7122.75	0.51668		5.61437	0.12647	0.02133		4.14817e-18	5.36598e-18	6.93466e-18	8.95335e-18	1.15486e-17	1.48819e-17	1.91589e-17	2.46415e-17	3.16627e-17	4.06455e-17	5.21268e-17	6.67874e-17	8.54893e-17	1.09323e-16	1.39669e-16	1.78266e-16	2.27313e-16	2.89577e-16	3.68542e-16	4.68592e-16	5.95234e-16	7.55379e-16	9.57694e-16	1.21304e-15	1.53499e-15	1.94053e-15	2.45088e-15	3.09248e-15	3.89832e-15	4.90946e-15
685.25	4034.19		-2.8893	306394	307272	307274	307286		7191	0.97921	1.04123	1.05592	7123	0.54416		5.64505	0.12651	0.02409		3.19962e-18	4.14669e-18	5.36891e-18	6.94466e-18	8.97423e-18	1.15857e-17	1.49428e-17	1.92539e-17	2.4785e-17	3.18742e-17	4.09515e-17	5.25632e-17	6.74024e-17	8.63475e-17	1.10511e-16	1.413e-16	1.80493e-16	2.30334e-16	2.93656e-16	3.74025e-16	4.7593e-16	6.05017e-16	7.68375e-16	9.749e-16	1.23575e-15	1.56487e-15	1.97975e-15	2.50222e-15	3.15951e-15	3.98563e-15
685.469	4071.85		-2.84663	307083	307272	307274	307286		7192	0.9893	1.03893	1.05316	7123.25	0.5718		5.67573	0.12555	0.02606		2.46588e-18	3.20177e-18	4.15322e-18	5.38218e-18	6.96801e-18	9.01232e-18	1.16451e-17	1.50323e-17	1.93859e-17	2.49761e-17	3.21471e-17	4.13367e-17	5.31017e-17	6.81488e-17	8.73748e-17	1.11916e-16	1.43211e-16	1.83079e-16	2.33818e-16	2.98329e-16	3.8027e-16	4.84246e-16	6.16054e-16	7.82977e-16	9.94165e-16	1.26109e-15	1.59813e-15	2.02328e-15	2.55905e-15	3.23355e-15
685.688	4123.17		-2.80396	307128	307271	307273	307286		7193	0.99832	1.0358	1.05064	7123.5	0.59944		5.70641	0.12378	0.02711		1.89888e-18	2.4702e-18	3.21027e-18	4.16798e-18	5.40609e-18	7.00512e-18	9.06823e-18	1.17275e-17	1.51516e-17	1.95564e-17	2.52171e-17	3.24844e-17	4.1805e-17	5.37473e-17	6.90336e-17	8.85805e-17	1.13551e-16	1.45418e-16	1.86046e-16	2.37793e-16	3.03634e-16	3.87327e-16	4.93605e-16	6.2843e-16	7.99298e-16	1.01563e-15	1.28925e-15	1.63499e-15	2.07142e-15	2.62179e-15
685.906	4080.15		-2.76129	307513	307271	307273	307286		7194	1.00477	1.03014	1.05252	7123.75	0.62744		5.73709	0.12151	0.02722		1.46101e-18	1.90418e-18	2.47934e-18	3.22503e-18	4.19085e-18	5.44054e-18	7.05591e-18	9.14188e-18	1.18328e-17	1.53008e-17	1.97656e-17	2.55081e-17	3.28864e-17	4.23572e-17	5.45016e-17	7.00587e-17	8.99678e-17	1.15421e-16	1.47928e-16	1.89405e-16	2.42271e-16	3.09589e-16	3.95221e-16	5.04041e-16	6.42191e-16	8.17399e-16	1.03938e-15	1.32035e-15	1.67562e-15	2.12439e-15
686.125	3924.24		-2.71862	307984	307270	307272	307286		7195	1.00789	1.0333	1.04801	7124	0.65573		5.76777	0.11906	0.02643		1.12321e-18	1.46669e-18	1.91331e-18	2.49345e-18	3.24626e-18	4.22215e-18	5.48596e-18	7.12097e-18	9.23408e-18	1.19623e-17	1.54813e-17	2.00154e-17	2.58519e-17	3.3357e-17	4.29982e-17	5.53709e-17	7.1233e-17	9.15481e-17	1.1754e-16	1.50761e-16	1.9318e-16	2.47289e-16	3.16238e-16	4.04011e-16	5.15632e-16	6.57439e-16	8.37413e-16	1.0656e-15	1.35461e-15	1.7203e-15
686.344	4142.49		-2.67595	307329	307270	307272	307285		7196	1.00737	1.03036	1.04281	7124.25	0.68446		5.79845	0.11678	0.02483		8.62774e-19	1.12876e-18	1.47528e-18	1.92623e-18	2.51251e-18	3.27395e-18	4.26188e-18	5.54236e-18	7.20035e-18	9.34494e-18	1.21162e-17	1.56934e-17	2.03065e-17	2.62493e-17	3.38973e-17	4.37299e-17	5.6358e-17	7.25602e-17	9.33267e-17	1.19916e-16	1.53928e-16	1.97387e-16	2.52864e-16	3.2361e-16	4.13733e-16	5.28426e-16	6.74239e-16	8.59426e-16	1.09438e-15	1.39218e-15
686.562	4068.06		-2.63328	307002	307269	307272	307285		7196.99	1.00382	1.02294	1.0337	7124.5	0.71365		5.82913	0.11494	0.02258		6.62192e-19	8.67999e-19	1.13662e-18	1.48688e-18	1.9431e-18	2.53674e-18	3.3084e-18	4.31044e-18	5.61031e-18	7.29481e-18	9.47551e-18	1.22957e-17	1.59391e-17	2.06413e-17	2.67038e-17	3.45119e-17	4.45582e-17	5.74709e-17	7.40508e-17	9.53177e-17	1.22569e-16	1.57451e-16	2.02058e-16	2.5904e-16	3.31757e-16	4.24459e-16	5.42517e-16	6.92712e-16	8.83598e-16	1.12595e-15
686.781	3942.93		-2.59061	307933	307269	307271	307285		7198	0.99787	1.01403	1.03068	7124.75	0.74185		5.85981	0.1137	0.01989		5.07808e-19	6.66912e-19	8.74974e-19	1.14678e-18	1.50149e-18	1.96392e-18	2.56616e-18	3.34966e-18	4.36793e-18	5.68997e-18	7.4046e-18	9.62614e-18	1.25015e-17	1.62191e-17	2.1021e-17	2.72168e-17	3.52029e-17	4.54862e-17	5.87136e-17	7.57106e-17	9.75288e-17	1.25507e-16	1.61347e-16	2.07211e-16	2.65842e-16	3.40717e-16	4.36237e-16	5.57968e-16	7.12944e-16	9.1004e-16
687	3910.94		-2.54794	306723	307268	307270	307285		7199	0.99016	1.01009	1.01865	7125.01	0.77193		5.89049	0.11313	0.01706		3.89103e-19	5.12e-19	6.73022e-19	8.83779e-19	1.15934e-18	1.51928e-18	1.98891e-18	2.60105e-18	3.39811e-18	4.43487e-18	5.78202e-18	7.53067e-18	9.7981e-18	1.27352e-17	1.65358e-17	2.14486e-17	2.77925e-17	3.59759e-17	4.65212e-17	6.0096e-17	7.75524e-17	9.9977e-17	1.28754e-16	1.65644e-16	2.12886e-16	2.73322e-16	3.50555e-16	4.49153e-16	5.74893e-16	7.35082e-16
687.219	4000.76		-2.50527	306693	307268	307270	307285		7200	0.98146	1.00659	1.01345	7125.26	0.80091		5.92117	0.11317	0.01448		2.97892e-19	3.92738e-19	5.17247e-19	6.80527e-19	8.94425e-19	1.17434e-18	1.54027e-18	2.01813e-18	2.64152e-18	3.4539e-18	4.51147e-18	5.88679e-18	7.67344e-18	9.99202e-18	1.29978e-17	1.68902e-17	2.19257e-17	2.84331e-17	3.68339e-17	4.76674e-17	6.16237e-17	7.95841e-17	1.02673e-16	1.32324e-16	1.70362e-16	2.19109e-16	2.81513e-16	3.61318e-16	4.63269e-16	5.93374e-16
687.438	3987.55		-2.4626	306893	307267	307269	307285		7201	0.97192	0.99794	1.00611	7125.5	0.82911		5.95185	0.11372	0.01266		2.27877e-19	3.01014e-19	3.97211e-19	5.23606e-19	6.89502e-19	9.07015e-19	1.19191e-18	1.56465e-18	2.05183e-18	2.68791e-18	3.51751e-18	4.59838e-18	6.00513e-18	7.83408e-18	1.02095e-17	1.32912e-17	1.72853e-17	2.24563e-17	2.91438e-17	3.77836e-17	4.89338e-17	6.33087e-17	8.18213e-17	1.05638e-16	1.36244e-16	1.75537e-16	2.25926e-16	2.90478e-16	3.73086e-16	4.7869e-16
687.656	4054.98		-2.41993	307338	307266	307269	307285		7202	0.96182	0.98888	0.98954	7125.75	0.85654		5.98253	0.11466	0.01203		1.74169e-19	2.30517e-19	3.04775e-19	4.02532e-19	5.31089e-19	6.9997e-19	9.21586e-19	1.2121e-18	1.59252e-18	2.09014e-18	2.74039e-18	3.58916e-18	4.69591e-18	6.13751e-18	8.01325e-18	1.04513e-17	1.36169e-17	1.77227e-17	2.30424e-17	2.99276e-17	3.88293e-17	5.03261e-17	6.51586e-17	8.42745e-17	1.08884e-16	1.40534e-16	1.81193e-16	2.33371e-16	3.00261e-16	3.85919e-16
687.875	3950.13		-2.37726	307141	307266	307268	307285		7203	0.95115	0.98332	0.97372	7126	0.88517		6.0132	0.11589	0.01263		1.33008e-19	1.76384e-19	2.33658e-19	3.09203e-19	4.08742e-19	5.39755e-19	7.12009e-19	9.38243e-19	1.23506e-18	1.62406e-18	2.13332e-18	2.79933e-18	3.66938e-18	4.80477e-18	6.28485e-18	8.2122e-18	1.07193e-17	1.3977e-17	1.82055e-17	2.36883e-17	3.07899e-17	3.99783e-17	5.18539e-17	6.71864e-17	8.69606e-17	1.12436e-16	1.45222e-16	1.8737e-16	2.41496e-16	3.1093e-16
688.094	3791.09		-2.33459	307235	307265	307267	307285		7204	0.94036	0.97871	0.959	7126.26	0.91253		6.04388	0.11738	0.01402		1.01492e-19	1.34854e-19	1.78992e-19	2.37325e-19	3.14334e-19	4.15888e-19	5.49668e-19	7.25708e-19	9.57112e-19	1.26096e-18	1.6595e-18	2.18169e-18	2.86515e-18	3.75872e-18	4.92573e-18	6.44822e-18	8.43233e-18	1.10152e-17	1.4374e-17	1.87371e-17	2.43985e-17	3.17369e-17	4.12385e-17	5.3528e-17	6.94061e-17	8.98986e-17	1.16318e-16	1.50342e-16	1.94111e-16	2.50358e-16
688.312	3821.03		-2.29191	306872	307264	307267	307285		7205	0.93005	0.97679	0.96079	7126.51	0.93965		6.07456	0.11911	0.01563		7.7377e-20	1.03015e-19	1.37e-19	1.82003e-19	2.4153e-19	3.20183e-19	4.23995e-19	5.60864e-19	7.41122e-19	9.78265e-19	1.28991e-18	1.69901e-18	2.23546e-18	2.93815e-18	3.8576e-18	5.05934e-18	6.62837e-18	8.67469e-18	1.13406e-17	1.481e-17	1.932e-17	2.51766e-17	3.27733e-17	4.26166e-17	5.53571e-17	7.18295e-17	9.31038e-17	1.2055e-16	1.55921e-16	2.01453e-16
688.531	3867.24		-2.24924	307464	307263	307266	307285		7206	0.92154	0.97398	0.96591	7126.75	0.96449		6.10524	0.12112	0.01705		5.89439e-20	7.86293e-20	1.04776e-19	1.39467e-19	1.85443e-19	2.4631e-19	3.26803e-19	4.33132e-19	5.73439e-19	7.58377e-19	1.00188e-18	1.32214e-18	1.74289e-18	2.29506e-18	3.01892e-18	3.96679e-18	5.20666e-18	6.82671e-18	8.94118e-18	1.1698e-17	1.52882e-17	1.99589e-17	2.60284e-17	3.39071e-17	4.41231e-17	5.73552e-17	7.44751e-17	9.66011e-17	1.25166e-16	1.62002e-16
688.75	3869.13		-2.20657	307191	307262	307265	307285		7207	0.9156	0.96847	0.95786	7127	0.99037		6.13592	0.12344	0.01806		4.48633e-20	5.9965e-20	8.00632e-20	1.06782e-19	1.42262e-19	1.89325e-19	2.51684e-19	3.34219e-19	4.43338e-19	5.87446e-19	7.7755e-19	1.02806e-18	1.3578e-18	1.79135e-18	2.36078e-18	3.10783e-18	4.08684e-18	5.36843e-18	7.04425e-18	9.23317e-18	1.20891e-17	1.58113e-17	2.06571e-17	2.69587e-17	3.51446e-17	4.57662e-17	5.95334e-17	7.73579e-17	1.0041e-16	1.3019e-16
688.969	3716.7		-2.1639	307060	307261	307264	307285		7208	0.91348	0.96927	0.9583	7127.25	1.01456		6.1666	0.12608	0.01854		3.41184e-20	4.56941e-20	6.11302e-20	8.16915e-20	1.09049e-19	1.4541e-19	1.93681e-19	2.57696e-19	3.42494e-19	4.54698e-19	6.03001e-19	7.98799e-19	1.05702e-18	1.39718e-18	1.84479e-18	2.43313e-18	3.20561e-18	4.21871e-18	5.54592e-18	7.28272e-18	9.55296e-18	1.25172e-17	1.63833e-17	2.14201e-17	2.79748e-17	3.64953e-17	4.75589e-17	6.19088e-17	8.05004e-17	1.04561e-16
689.188	3669.02		-2.12123	307303	307260	307263	307284		7208.99	0.91572	0.96477	0.95373	7127.5	1.03823		6.19728	0.12904	0.01846		2.59246e-20	3.47896e-20	4.66348e-20	6.24441e-20	8.35208e-20	1.11588e-19	1.48924e-19	1.98533e-19	2.64375e-19	3.51667e-19	4.67265e-19	6.20179e-19	8.22227e-19	1.0889e-18	1.44048e-18	1.90347e-18	2.5125e-18	3.31276e-18	4.36309e-18	5.7401e-18	7.5434e-18	9.90231e-18	1.29846e-17	1.70075e-17	2.22523e-17	2.90824e-17	3.79672e-17	4.95117e-17	6.44955e-17	8.39213e-17
689.406	3654.96		-2.07856	307575	307259	307262	307284		7210	0.92314	0.96163	0.95548	7127.75	1.06004		6.22796	0.1323	0.01786		1.96824e-20	2.6466e-20	3.5548e-20	4.76936e-20	6.39181e-20	8.55668e-20	1.14421e-19	1.52835e-19	2.03919e-19	2.71777e-19	3.61813e-19	4.81143e-19	6.39119e-19	8.48024e-19	1.12396e-18	1.48804e-18	1.96787e-18	2.59953e-18	3.43014e-18	4.52113e-18	5.95252e-18	7.82839e-18	1.0284e-17	1.34949e-17	1.76888e-17	2.31602e-17	3.02904e-17	3.95719e-17	5.16401e-17	6.7314e-17
689.625	3726.16		-2.03589	307199	307258	307261	307284		7211	0.93571	0.96465	0.95537	7128	1.08186		6.25864	0.13587	0.01685		1.49303e-20	2.01165e-20	2.70738e-20	3.63967e-20	4.88753e-20	6.55588e-20	8.7839e-20	1.1756e-19	1.57161e-19	2.09867e-19	2.79936e-19	3.72983e-19	4.96402e-19	6.59922e-19	8.76328e-19	1.1624e-18	1.54014e-18	2.03834e-18	2.6947e-18	3.55842e-18	4.69375e-18	6.1844e-18	8.13935e-18	1.07003e-17	1.40514e-17	1.84313e-17	2.41494e-17	3.16063e-17	4.13194e-17	5.39574e-17
689.844	3874.35		-1.99322	307305	307257	307260	307284		7211.99	0.95335	0.96729	0.95039	7128.25	1.10015		6.28932	0.13978	0.01557		1.13163e-20	1.52779e-20	2.06032e-20	2.77535e-20	3.73431e-20	5.01898e-20	6.73801e-20	9.03565e-20	1.21031e-19	1.61938e-19	2.16426e-19	2.88923e-19	3.8527e-19	5.13169e-19	6.82758e-19	9.0737e-19	1.20452e-18	1.59718e-18	2.11546e-18	2.79878e-18	3.69865e-18	4.88235e-18	6.43762e-18	8.47879e-18	1.11546e-17	1.46584e-17	1.9241e-17	2.5228e-17	3.30406e-17	4.3224e-17
690.062	3812.03		-1.95055	307542	307255	307259	307284		7213	0.97505	0.9694	0.95258	7128.5	1.11777		6.32	0.14412	0.01423		8.56961e-21	1.15931e-20	1.56657e-20	2.11448e-20	2.85081e-20	3.83919e-20	5.16438e-20	6.93914e-20	9.31323e-20	1.24854e-19	1.67191e-19	2.23631e-19	2.98784e-19	3.98742e-19	5.31537e-19	7.07755e-19	9.41328e-19	1.25057e-18	1.65951e-18	2.19969e-18	2.91239e-18	3.85166e-18	5.08806e-18	6.71376e-18	8.84884e-18	1.16497e-17	1.53198e-17	2.01232e-17	2.64028e-17	3.46028e-17
690.281	3734.33		-1.90788	307522	307254	307258	307284		7214	0.99934	0.97364	0.95568	7128.75	1.13449		6.35068	0.14905	0.01306		6.48428e-21	8.78992e-21	1.19018e-20	1.6097e-20	2.17461e-20	2.93441e-20	3.95518e-20	5.32495e-20	7.16093e-20	9.61895e-20	1.2906e-19	1.72965e-19	2.31542e-19	3.09603e-19	4.13509e-19	5.51658e-19	7.35121e-19	9.78482e-19	1.30092e-18	1.72764e-18	2.29171e-18	3.03649e-18	4.01872e-18	5.31261e-18	7.01508e-18	9.25256e-18	1.21898e-17	1.60411e-17	2.10852e-17	2.76837e-17
690.5	3715.08		-1.86521	307158	307253	307256	307284		7215	1.0245	0.97246	0.95627	7129	1.1507		6.38136	0.15474	0.01227		4.90212e-21	6.65877e-21	9.0345e-21	1.22438e-20	1.6574e-20	2.24099e-20	3.0266e-20	4.08291e-20	5.50156e-20	7.40463e-20	9.95454e-20	1.33672e-19	1.79292e-19	2.40204e-19	3.21442e-19	4.2966e-19	5.73653e-19	7.65022e-19	1.01906e-18	1.3559e-18	1.802e-18	2.39212e-18	3.17185e-18	4.20091e-18	5.55744e-18	7.34358e-18	9.69263e-18	1.27784e-17	1.68272e-17	2.21335e-17
690.719	3835.3		-1.82254	306562	307251	307255	307284		7216	1.04909	0.98048	0.95881	7129.25	1.16442		6.41204	0.16134	0.01201		3.70287e-21	5.04008e-21	6.85226e-21	9.30524e-21	1.26217e-20	1.71005e-20	2.31416e-20	3.12808e-20	4.22337e-20	5.69558e-20	7.6721e-20	1.03226e-19	1.38727e-19	1.86221e-19	2.49686e-19	3.34394e-19	4.47322e-19	5.97694e-19	7.97692e-19	1.06338e-18	1.41593e-18	1.88317e-18	2.5017e-18	3.31955e-18	4.39968e-18	5.82452e-18	7.70188e-18	1.01726e-17	1.34203e-17	1.76845e-17
690.938	3811.68		-1.77987	307220	307249	307254	307283		7217.01	1.07186	0.9772	0.95541	7129.51	1.17825		6.44272	0.16892	0.01226		2.7947e-21	3.81177e-21	5.19293e-21	7.06629e-21	9.60428e-21	1.30386e-20	1.76805e-20	2.39469e-20	3.23966e-20	4.37766e-20	5.90854e-20	7.96547e-20	1.0726e-19	1.44264e-19	1.93808e-19	2.60063e-19	3.48562e-19	4.66634e-19	6.23973e-19	8.33393e-19	1.1118e-18	1.48149e-18	1.97181e-18	2.62136e-18	3.48081e-18	4.61667e-18	6.11604e-18	8.09295e-18	1.06964e-17	1.41209e-17
691.156	3835.82		-1.7372	307657	307247	307252	307283		7218	1.09111	0.98202	0.96909	7129.75	1.1889		6.4734	0.17738	0.01286		2.10743e-21	2.88031e-21	3.93203e-21	5.36149e-21	7.30203e-21	9.93329e-21	1.34969e-20	1.83174e-20	2.48304e-20	3.36198e-20	4.54671e-20	6.14172e-20	8.28654e-20	1.11673e-19	1.50318e-19	2.021e-19	2.71401e-19	3.64038e-19	4.87723e-19	6.52665e-19	8.72364e-19	1.16465e-18	1.55305e-18	2.06854e-18	2.75191e-18	3.65674e-18	4.85338e-18	6.43407e-18	8.51958e-18	1.12678e-17
691.375	3856.68		-1.69453	307037	307246	307250	307283		7219	1.10635	0.98454	0.96724	7130	1.19994		6.50408	0.18647	0.01361		1.58786e-21	2.17469e-21	2.97488e-21	4.06471e-21	5.54723e-21	7.56154e-21	1.02951e-20	1.40004e-20	1.90167e-20	2.57998e-20	3.49612e-20	4.73198e-20	6.39714e-20	8.63807e-20	1.16502e-19	1.56942e-19	2.11169e-19	2.83798e-19	3.80956e-19	5.10773e-19	6.84019e-19	9.14945e-19	1.22239e-18	1.63121e-18	2.17419e-18	2.8945e-18	3.84889e-18	5.11193e-18	6.78143e-18	8.98555e-18
691.594	3906.43		-1.65186	307117	307243	307248	307283		7220	1.11702	0.98586	0.97851	7130.25	1.20821		6.53476	0.19577	0.01433		1.19534e-21	1.64051e-21	2.24879e-21	3.07895e-21	4.21058e-21	5.75126e-21	7.84637e-21	1.0692e-20	1.45523e-20	1.97827e-20	2.68613e-20	3.64292e-20	4.93465e-20	6.67647e-20	9.02238e-20	1.21781e-19	1.6418e-19	2.21078e-19	2.9734e-19	3.99434e-19	5.35945e-19	7.18256e-19	9.61438e-19	1.28543e-18	1.71655e-18	2.28955e-18	3.05019e-18	4.0587e-18	5.39424e-18	7.16073e-18
691.812	3930.25		-1.60919	306992	307241	307246	307283		7221	1.1226	0.99092	0.98601	7130.51	1.21658		6.56544	0.2047	0.0149		8.99104e-22	1.23652e-21	1.69853e-21	2.33038e-21	3.19344e-21	4.37091e-21	5.97537e-21	8.15901e-21	1.11273e-20	1.51574e-20	2.06223e-20	2.8024e-20	3.80368e-20	5.15652e-20	6.98217e-20	9.44286e-20	1.27555e-19	1.72096e-19	2.31913e-19	3.12146e-19	4.19635e-19	5.63463e-19	7.55682e-19	1.01226e-18	1.35434e-18	1.80984e-18	2.41565e-18	3.22038e-18	4.28806e-18	5.70289e-18
692.031	3865.26		-1.56652	307047	307239	307244	307282		7222	1.12296	0.9929	0.99882	7130.75	1.22277		6.59612	0.21262	0.01526		6.75691e-22	9.31212e-22	1.28181e-21	1.7623e-21	2.41996e-21	3.31906e-21	4.54673e-21	6.22098e-21	8.50149e-21	1.1604e-20	1.58197e-20	2.15409e-20	2.92959e-20	3.97948e-20	5.39911e-20	7.31634e-20	9.90246e-20	1.33865e-19	1.80747e-19	2.43752e-19	3.28325e-19	4.41708e-19	5.9353e-19	7.96576e-19	1.0678e-18	1.42964e-18	1.91179e-18	2.55346e-18	3.4064e-18	4.53878e-18
692.25	3877.08		-1.52385	306690	307236	307241	307282		7223	1.11808	0.99548	1.00669	7131	1.22909		6.6268	0.21887	0.01539		5.07373e-22	7.0071e-22	9.66546e-22	1.33162e-21	1.83236e-21	2.51834e-21	3.45693e-21	4.73959e-21	6.49029e-21	8.87687e-21	1.21263e-20	1.65452e-20	2.25468e-20	3.06884e-20	4.17191e-20	5.6646e-20	7.68203e-20	1.04053e-19	1.4077e-19	1.90211e-19	2.56705e-19	3.46024e-19	4.65855e-19	6.26425e-19	8.41317e-19	1.12856e-18	1.51203e-18	2.02334e-18	2.70428e-18	3.61e-18
692.469	3719.52		-1.48118	306990	307233	307239	307282		7224	1.10837	0.99795	1.00881	7131.25	1.23476		6.65748	0.22283	0.01532		3.80648e-22	5.26805e-22	7.2819e-22	1.00533e-21	1.38626e-21	1.90918e-21	2.62616e-21	3.60797e-21	4.9508e-21	6.78512e-21	9.28772e-21	1.26978e-20	1.73389e-20	2.36472e-20	3.22114e-20	4.38237e-20	5.95494e-20	8.08193e-20	1.09552e-19	1.4832e-19	2.0056e-19	2.7087e-19	3.6538e-19	4.92266e-19	6.62405e-19	8.90259e-19	1.19503e-18	1.60218e-18	2.14542e-18	2.86934e-18
692.688	3673.87		-1.43851	306366	307230	307236	307282		7225	1.09537	0.99737	1.02428	7131.5	1.24046		6.68816	0.22401	0.01508		2.85339e-22	3.95734e-22	5.48166e-22	7.5838e-22	1.04792e-21	1.44622e-21	1.99346e-21	2.74439e-21	3.77356e-21	5.18229e-21	7.10818e-21	9.73781e-21	1.33239e-20	1.82081e-20	2.48522e-20	3.38791e-20	4.6128e-20	6.27282e-20	8.51976e-20	1.15573e-19	1.56586e-19	2.11892e-19	2.8638e-19	3.86578e-19	5.2119e-19	7.01813e-19	9.4387e-19	1.26785e-18	1.70095e-18	2.27919e-18
692.906	3713.19		-1.39584	307418	307226	307233	307281		7226	1.07962	0.99978	1.02547	7131.75	1.24381		6.71884	0.22209	0.0147		2.13705e-22	2.97015e-22	4.12291e-22	5.71599e-22	7.91484e-22	1.0946e-21	1.51193e-21	2.08578e-21	2.87388e-21	3.95487e-21	5.43572e-21	7.46182e-21	1.02305e-20	1.4009e-20	1.91594e-20	2.61709e-20	3.57042e-20	4.86498e-20	6.62072e-20	8.99895e-20	1.22163e-19	1.65635e-19	2.24298e-19	3.03362e-19	4.09788e-19	5.52866e-19	7.44976e-19	1.0026e-18	1.34764e-18	1.80919e-18
693.125	3702.15		-1.35317	307099	307223	307229	307281		7227	1.06232	1.0007	1.02897	7132	1.24707		6.74952	0.21696	0.01425		1.59922e-22	2.22738e-22	3.09842e-22	4.30471e-22	5.97321e-22	8.27808e-22	1.14581e-21	1.58398e-21	2.187e-21	3.01583e-21	4.15359e-21	5.71346e-21	7.84935e-21	1.07703e-20	1.47598e-20	2.02018e-20	2.76159e-20	3.7704e-20	5.14132e-20	7.00198e-20	9.52413e-20	1.29386e-19	1.75554e-19	2.37899e-19	3.21982e-19	4.35241e-19	5.87606e-19	7.92322e-19	1.06703e-18	1.43519e-18
693.344	3696.16		-1.3105	306771	307218	307225	307281		7228	1.04406	0.99731	1.02781	7132.25	1.24869		6.7802	0.20879	0.01374		1.19569e-22	1.6689e-22	2.32648e-22	3.23909e-22	4.50404e-22	6.25514e-22	8.67614e-22	1.20191e-21	1.66292e-21	2.29788e-21	3.17131e-21	4.37125e-21	6.01765e-21	8.27378e-21	1.13615e-20	1.5582e-20	2.13435e-20	2.91987e-20	3.98948e-20	5.44409e-20	7.41973e-20	1.00997e-19	1.37303e-19	1.86427e-19	2.52809e-19	3.42398e-19	4.63154e-19	6.25713e-19	8.44265e-19	1.13773e-18
693.562	3764		-1.26782	306880	307214	307221	307280		7229	1.02564	0.9936	1.02468	7132.5	1.25028		6.81087	0.19809	0.01321		8.93216e-23	1.24939e-22	1.74539e-22	2.43523e-22	3.39342e-22	4.72266e-22	6.5643e-22	9.11258e-22	1.26342e-21	1.74946e-21	2.41942e-21	3.34173e-21	4.60982e-21	6.35108e-21	8.73902e-21	1.20096e-20	1.64834e-20	2.25953e-20	3.09343e-20	4.22973e-20	5.77614e-20	7.87797e-20	1.07311e-19	1.4599e-19	1.9836e-19	2.69176e-19	3.64813e-19	4.93805e-19	6.67563e-19	9.01323e-19
693.781	3725.17		-1.22515	306668	307209	307216	307280		7230	1.00735	0.99848	1.02726	7132.75	1.25077		6.84155	0.18573	0.01266		6.66704e-23	9.34561e-23	1.30837e-22	1.82937e-22	2.55459e-22	3.56279e-22	4.96256e-22	6.90351e-22	9.59142e-22	1.33089e-21	1.84439e-21	2.55275e-21	3.52869e-21	4.87155e-21	6.71689e-21	9.24948e-21	1.27208e-20	1.74727e-20	2.39692e-20	3.28394e-20	4.49349e-20	6.14075e-20	8.38121e-20	1.14246e-19	1.55532e-19	2.1147e-19	2.87162e-19	3.8945e-19	5.27502e-19	7.13582e-19
694	3686.88		-1.18248	307166	307203	307211	307279		7231	0.98954	0.99906	1.01056	7133	1.25124		6.87223	0.17299	0.01212		4.97193e-23	6.98451e-23	9.79921e-23	1.37306e-22	1.92148e-22	2.6855e-22	3.74851e-22	5.22561e-22	7.27545e-22	1.01164e-21	1.40488e-21	1.94848e-21	2.69896e-21	3.73373e-21	5.15861e-21	7.11816e-21	9.8095e-21	1.35011e-20	1.85583e-20	2.54771e-20	3.49307e-20	4.78308e-20	6.54114e-20	8.93394e-20	1.21864e-19	1.66018e-19	2.2588e-19	3.06934e-19	4.16539e-19	5.64561e-19
694.219	3711.09		-1.13981	307064	307197	307205	307279		7232.01	0.97264	0.99479	1.01011	7133.25	1.25146		6.90291	0.16154	0.01158		3.70472e-23	5.2156e-23	7.33322e-23	1.02974e-22	1.4441e-22	2.02261e-22	2.82922e-22	3.95241e-22	5.5144e-22	7.68379e-22	1.06929e-21	1.48612e-21	2.06278e-21	2.85953e-21	3.95892e-21	5.47393e-21	7.55897e-21	1.04248e-20	1.43586e-20	1.97514e-20	2.71347e-20	3.723e-20	5.10154e-20	6.98152e-20	9.54201e-20	1.30248e-19	1.77558e-19	2.41742e-19	3.28704e-19	4.46373e-19
694.438	3692.85		-1.09714	307246	307190	307199	307278		7233	0.95727	0.99332	1.0183	7133.5	1.25168		6.93359	0.15323	0.01109		2.75804e-23	3.89127e-23	5.48302e-23	7.71589e-23	1.0844e-22	1.52205e-22	2.13358e-22	2.98692e-22	4.17616e-22	5.83132e-22	8.13195e-22	1.13256e-21	1.5753e-21	2.18827e-21	3.03584e-21	4.20622e-21	5.82027e-21	8.04326e-21	1.11009e-20	1.5301e-20	2.1063e-20	2.89572e-20	3.97586e-20	5.45183e-20	7.46605e-20	1.02112e-19	1.39476e-19	1.90264e-19	2.59211e-19	3.52685e-19
694.656	3769.28		-1.05447	306762	307182	307191	307278		7234	0.94349	0.9926	1.00972	7133.75	1.25197		6.96427	0.14967	0.01067		2.05156e-23	2.90081e-23	4.09627e-23	5.77687e-23	8.13635e-23	1.14446e-22	1.6077e-22	2.25551e-22	3.16021e-22	4.42204e-22	6.17963e-22	8.62453e-22	1.20211e-21	1.67334e-21	2.32626e-21	3.22973e-21	4.47824e-21	6.2013e-21	8.57614e-21	1.1845e-20	1.63384e-20	2.25071e-20	3.09643e-20	4.2544e-20	5.83778e-20	8.00001e-20	1.09488e-19	1.4965e-19	2.04277e-19	2.78481e-19
694.875	3717.78		-1.0118	306902	307172	307183	307277		7235	0.93184	0.99526	0.99573	7134	1.25227		6.99495	0.1515	0.01036		1.52469e-23	2.16055e-23	3.05759e-23	4.32138e-23	6.09954e-23	8.59808e-23	1.21042e-22	1.70177e-22	2.38944e-22	3.35058e-22	4.69219e-22	6.56236e-22	9.16591e-22	1.27856e-21	1.78113e-21	2.478e-21	3.44299e-21	4.7775e-21	6.62057e-21	9.16263e-21	1.26641e-20	1.74807e-20	2.40976e-20	3.31755e-20	4.56133e-20	6.26318e-20	8.58872e-20	1.17623e-19	1.60873e-19	2.19739e-19
695.094	3638.72		-0.96913	306653	307162	307173	307276		7236.01	0.92272	0.99441	0.98907	7134.25	1.25202		7.02563	0.15808	0.0102		1.13218e-23	1.60787e-23	2.2804e-23	3.22997e-23	4.56892e-23	6.45437e-23	9.10586e-23	1.28296e-22	1.80524e-22	2.53677e-22	3.56004e-22	4.98947e-22	6.98361e-22	9.76185e-22	1.36273e-21	1.89983e-21	2.64513e-21	3.67794e-21	5.10726e-21	7.08269e-21	9.80921e-21	1.35674e-20	1.87407e-20	2.58523e-20	3.56156e-20	4.90013e-20	6.73288e-20	9.23889e-20	1.26609e-19	1.73275e-19
695.312	3578.72		-0.92646	306755	307150	307162	307276		7237	0.91621	0.99399	0.99211	7134.5	1.25176		7.05631	0.16774	0.01019		8.39973e-24	1.19551e-23	1.69928e-23	2.41212e-23	3.41945e-23	4.84101e-23	6.84446e-23	9.66418e-23	1.36274e-22	1.91904e-22	2.69885e-22	3.79049e-22	5.31662e-22	7.44728e-22	1.0418e-21	1.45543e-21	2.03058e-21	2.82927e-21	3.93686e-21	5.47076e-21	7.59221e-21	1.05223e-20	1.45639e-20	2.0131e-20	2.77892e-20	3.83098e-20	5.2743e-20	7.25176e-20	9.95734e-20	1.36542e-19
695.531	3618.45		-0.88379	306775	307137	307149	307275		7238	0.91205	0.99372	0.99103	7134.75	1.25162		7.08699	0.17848	0.01032		6.2266e-24	8.8817e-24	1.2652e-23	1.79988e-23	2.5571e-23	3.62802e-23	5.14057e-23	7.27398e-23	1.0279e-22	1.45061e-22	2.04441e-22	2.87744e-22	4.04448e-22	5.67725e-22	7.95852e-22	1.11415e-21	1.55768e-21	2.17485e-21	3.03249e-21	4.22268e-21	5.87214e-21	8.15499e-21	1.13102e-20	1.56651e-20	2.16679e-20	2.99309e-20	4.12895e-20	5.68826e-20	7.82596e-20	1.07526e-19
695.75	3682.49		-0.84112	307879	307121	307134	307274		7239	0.91014	0.99545	0.98877	7135	1.25147		7.11767	0.18843	0.01054		4.61159e-24	6.59259e-24	9.41189e-24	1.34188e-23	1.91058e-23	2.71665e-23	3.85759e-23	5.47035e-23	7.74692e-23	1.09562e-22	1.5474e-22	2.18255e-22	3.07426e-22	4.32445e-22	6.07488e-22	8.52236e-22	1.19398e-21	1.67051e-21	2.33409e-21	3.25687e-21	4.53836e-21	6.31557e-21	8.7769e-21	1.2181e-20	1.68828e-20	2.33678e-20	3.23003e-20	4.45872e-20	6.14652e-20	8.46181e-20
695.969	3702.71		-0.79845	307587	307102	307117	307273		7239.99	0.91035	0.99653	0.98172	7135.25	1.2511		7.14835	0.19609	0.01077		3.41261e-24	4.88939e-24	6.99576e-24	9.99602e-24	1.42637e-23	2.03258e-23	2.89251e-23	4.11068e-23	5.83399e-23	8.26854e-23	1.17032e-22	1.65421e-22	2.33501e-22	3.29154e-22	4.63362e-22	6.51409e-22	9.14532e-22	1.2822e-21	1.79524e-21	2.51017e-21	3.50505e-21	4.88762e-21	6.80631e-21	9.46536e-21	1.31454e-20	1.82315e-20	2.52512e-20	3.49264e-20	4.82432e-20	6.65472e-20
696.188	3681.08		-0.75578	306408	307080	307096	307272		7241	0.91255	0.99615	0.9787	7135.5	1.25074		7.17903	0.2004	0.01095		2.52311e-24	3.62302e-24	5.19533e-24	7.43984e-24	1.06395e-23	1.51946e-23	2.16703e-23	3.08637e-23	4.38975e-23	6.23505e-23	8.84397e-23	1.25275e-22	1.7721e-22	2.50333e-22	3.5315e-22	4.97515e-22	6.99942e-22	9.8339e-22	1.37974e-21	1.9332e-21	2.70498e-21	3.77971e-21	5.27426e-21	7.34974e-21	1.0228e-20	1.4214e-20	1.97265e-20	2.73395e-20	3.7839e-20	5.22993e-20
696.406	3766.32		-0.71311	306620	307054	307072	307270		7242.01	0.9164	0.99743	0.97404	7135.75	1.25097		7.20971	0.20072	0.01102		1.86385e-24	2.68234e-24	3.85497e-24	5.53266e-24	7.92959e-24	1.13494e-23	1.62218e-23	2.31541e-23	3.30037e-23	4.69788e-23	6.67799e-23	9.47968e-23	1.34383e-22	1.9024e-22	2.68945e-22	3.79689e-22	5.353e-22	7.53652e-22	1.05962e-21	1.48775e-21	2.08601e-21	2.92083e-21	4.08413e-21	5.70293e-21	7.95244e-21	1.1074e-20	1.53998e-20	2.1386e-20	2.96584e-20	4.10742e-20
696.625	3659.47		-0.67044	306702	307023	307042	307269		7243	0.92163	0.99684	0.96861	7136	1.25118		7.24039	0.19679	0.01094		1.37569e-24	1.98425e-24	2.85806e-24	4.11101e-24	5.90509e-24	8.47042e-24	1.21334e-23	1.73566e-23	2.47939e-23	3.53693e-23	5.03859e-23	7.16789e-23	1.0183e-22	1.44464e-22	2.04665e-22	2.89553e-22	4.09085e-22	5.77165e-22	8.1318e-22	1.14413e-21	1.60754e-21	2.25553e-21	3.16036e-21	4.42207e-21	6.17894e-21	8.6219e-21	1.20141e-20	1.67179e-20	2.32312e-20	3.22374e-20
696.844	3631.76		-0.62777	306782	306986	307007	307267		7244	0.92789	0.99644	0.96569	7136.25	1.25002		7.27107	0.18871	0.01069		1.01448e-24	1.46654e-24	2.1171e-24	3.05201e-24	4.39367e-24	6.31635e-24	9.0678e-24	1.29997e-23	1.86108e-23	2.66067e-23	3.79853e-23	5.41546e-23	7.70998e-23	1.09614e-22	1.55625e-22	2.20641e-22	3.12386e-22	4.41666e-22	6.2358e-22	8.79199e-22	1.23788e-21	1.74047e-21	2.44372e-21	3.42637e-21	4.79747e-21	6.7079e-21	9.36608e-21	1.30595e-20	1.8184e-20	2.52842e-20
697.062	3455.07		-0.5851	306967	306940	306963	307265		7245	0.93461	0.99686	0.96512	7136.5	1.24885		7.30175	0.17694	0.01029		7.47482e-25	1.083e-24	1.56694e-24	2.26395e-24	3.26644e-24	4.70627e-24	6.7713e-24	9.72884e-24	1.39586e-23	1.99994e-23	2.86145e-23	4.08834e-23	5.83313e-23	8.31093e-23	1.18247e-22	1.68006e-22	2.3837e-22	3.37731e-22	4.77842e-22	6.75134e-22	9.52552e-22	1.34209e-21	1.88828e-21	2.65303e-21	3.72232e-21	5.21526e-21	7.29679e-21	1.01948e-20	1.4224e-20	1.98178e-20
697.281	3508.59		-0.54243	307575	306884	306910	307262		7246	0.94139	0.99575	0.95982	7136.75	1.24674		7.33243	0.16229	0.00977		5.50265e-25	7.99063e-25	1.15873e-24	1.67791e-24	2.42632e-24	3.50361e-24	5.05212e-24	7.2748e-24	1.04606e-23	1.50205e-23	2.15377e-23	3.08393e-23	4.4096e-23	6.29627e-23	8.97752e-23	1.27826e-22	1.81749e-22	2.58055e-22	3.65883e-22	5.18039e-22	7.32439e-22	1.03412e-21	1.458e-21	2.05273e-21	2.88601e-21	4.05184e-21	5.68062e-21	7.95295e-21	1.11186e-20	1.55224e-20
697.5	3506.09		-0.49976	307098	306815	306844	307259		7247	0.94774	0.99189	0.95372	7137	1.24467		7.36311	0.14596	0.00917		4.04741e-25	5.89076e-25	8.56152e-25	1.24256e-24	1.80081e-24	2.60618e-24	3.76641e-24	5.43546e-24	7.83305e-24	1.12723e-23	1.61986e-23	2.3245e-23	3.33094e-23	4.76639e-23	6.81079e-23	9.71834e-23	1.38475e-22	1.97032e-22	2.79955e-22	3.97213e-22	5.62789e-22	7.96256e-22	1.12498e-21	1.58717e-21	2.23607e-21	3.14582e-21	4.41945e-21	6.19993e-21	8.68541e-21	1.21501e-20
697.719	3479.07		-0.45709	306529	306730	306762	307256		7248	0.95321	0.98848	0.94954	7137.25	1.24189		7.39379	0.12957	0.00857		2.97438e-25	4.33887e-25	6.32033e-25	9.19358e-25	1.3354e-24	1.93696e-24	2.80551e-24	4.05775e-24	5.86059e-24	8.45237e-24	1.2173e-23	1.75065e-23	2.5141e-23	3.60534e-23	5.1629e-23	7.38282e-23	1.05422e-22	1.50323e-22	2.14042e-22	3.04337e-22	4.32107e-22	6.12647e-22	8.67383e-22	1.22629e-21	1.73124e-21	2.44063e-21	3.43581e-21	4.82988e-21	6.77994e-21	9.50379e-21
697.938	3355.17		-0.41442	307173	306626	306662	307252		7249	0.95716	0.98601	0.95632	7137.5	1.23909		7.42447	0.11516	0.00805		2.18398e-25	3.19316e-25	4.66197e-25	6.79668e-25	9.8947e-25	1.43842e-24	2.08809e-24	3.02685e-24	4.38136e-24	6.33296e-24	9.14075e-24	1.31745e-23	1.89612e-23	2.72506e-23	3.91079e-23	5.60441e-23	8.02e-23	1.14603e-22	1.63529e-22	2.33009e-22	3.31535e-22	4.71045e-22	6.68304e-22	9.46811e-22	1.33946e-21	1.89223e-21	2.6693e-21	3.76008e-21	5.28901e-21	7.42899e-21
698.156	3439.95		-0.37175	307254	306500	306541	307247		7250.01	0.95961	0.98559	0.95141	7137.75	1.23569		7.45515	0.10498	0.00765		1.60219e-25	2.34789e-25	3.43571e-25	5.0203e-25	7.32517e-25	1.06728e-24	1.5528e-24	2.25594e-24	3.27276e-24	4.74104e-24	6.85817e-24	9.90642e-24	1.42889e-23	2.05806e-23	2.95998e-23	4.25104e-23	6.09643e-23	8.73032e-23	1.24841e-22	1.78263e-22	2.54178e-22	3.61901e-22	5.14534e-22	7.30488e-22	1.03559e-21	1.466e-21	2.07231e-21	2.92515e-21	4.12304e-21	5.8031e-21
698.375	3529.17		-0.32908	306311	306354	306401	307241		7251	0.9605	0.9825	0.95913	7138	1.23224		7.48583	0.10071	0.00741		1.17439e-25	1.72494e-25	2.52991e-25	3.70516e-25	5.4185e-25	7.91266e-25	1.15382e-24	1.68004e-24	2.44273e-24	3.54651e-24	5.1416e-24	7.44329e-24	1.07598e-23	1.55314e-23	2.23866e-23	3.22209e-23	4.63081e-23	6.6458e-23	9.52373e-23	1.36282e-22	1.94733e-22	2.7785e-22	3.95869e-22	5.632e-22	8.001e-22	1.135e-21	1.60775e-21	2.27411e-21	3.21198e-21	4.53007e-21
698.594	3523.91		-0.28641	305476	306198	306252	307233		7251.99	0.95989	0.98384	0.94834	7138.25	1.22751		7.51651	0.10242	0.00732		8.60054e-26	1.26615e-25	1.86128e-25	2.73215e-25	4.00465e-25	5.86127e-25	8.56615e-25	1.2501e-24	1.82169e-24	2.65075e-24	3.8515e-24	5.58802e-24	8.09566e-24	1.17115e-23	1.69177e-23	2.44026e-23	3.51478e-23	5.05506e-23	7.25974e-23	1.04108e-22	1.49077e-22	2.13159e-22	3.04344e-22	4.33902e-22	6.17711e-22	8.78102e-22	1.24644e-21	1.7667e-21	2.50047e-21	3.53384e-21
698.812	3489.14		-0.24373	305961	306052	306116	307224		7253	0.95808	0.98315	0.93659	7138.5	1.22268		7.54719	0.10837	0.0073		6.2932e-26	9.2861e-26	1.36823e-25	2.01301e-25	2.9573e-25	4.3382e-25	6.35458e-25	9.29452e-25	1.35747e-24	1.97968e-24	2.88287e-24	4.19196e-24	6.08655e-24	8.82448e-24	1.27753e-23	1.84677e-23	2.66575e-23	3.84228e-23	5.52994e-23	7.94722e-23	1.14044e-22	1.63415e-22	2.33816e-22	3.34056e-22	4.76571e-22	6.78887e-22	9.65674e-22	1.37159e-21	1.94528e-21	2.75488e-21
699.031	3524.56		-0.20106	304788	305947	306024	307211		7254	0.95553	0.98208	0.94244	7138.75	1.21688		7.57787	0.11604	0.00729		4.60076e-26	6.80449e-26	1.0049e-25	1.48186e-25	2.18198e-25	3.20815e-25	4.70996e-25	6.90462e-25	1.0107e-24	1.47728e-24	2.15606e-24	3.1421e-24	4.57233e-24	6.64377e-24	9.63942e-24	1.39652e-23	2.02023e-23	2.91819e-23	4.20906e-23	6.062e-23	8.71777e-23	1.25185e-22	1.79499e-22	2.56996e-22	3.67411e-22	5.24488e-22	7.47614e-22	1.06409e-21	1.5123e-21	2.14613e-21
699.25	3568.95		-0.15839	305709	305911	306005	307194		7255	0.95286	0.98016	0.94825	7139	1.21106		7.60854	0.12319	0.0072		3.36054e-26	4.98177e-26	7.37419e-26	1.08993e-25	1.60857e-25	2.37048e-25	3.4881e-25	5.12503e-25	7.51898e-25	1.10148e-24	1.6112e-24	2.35331e-24	3.43212e-24	4.99806e-24	7.26768e-24	1.05522e-23	1.52985e-23	2.21467e-23	3.20128e-23	4.62055e-23	6.65915e-23	9.58294e-23	1.377e-22	1.97571e-22	2.83053e-22	4.04918e-22	5.78391e-22	8.24956e-22	1.17488e-21	1.67076e-21
699.469	3595.87		-0.11572	305912	305947	306064	307171		7256.01	0.95068	0.9825	0.95508	7139.25	1.20523		7.63922	0.12819	0.00699		2.45259e-26	3.64426e-26	5.40689e-26	8.01007e-26	1.18489e-25	1.75012e-25	2.58114e-25	3.80108e-25	5.58926e-25	8.20639e-25	1.2031e-24	1.76118e-24	2.57428e-24	3.75716e-24	5.47538e-24	7.96748e-24	1.15765e-23	1.67953e-23	2.43304e-23	3.51933e-23	5.08303e-23	7.33056e-23	1.05561e-22	1.51781e-22	2.17914e-22	3.12395e-22	4.4717e-22	6.39135e-22	9.12145e-22	1.29983e-21
699.688	3360.19		-0.07305	306196	306030	306181	307137		7257	0.9496	0.98266	0.96514	7139.5	1.19941		7.6699	0.13001	0.00662		1.78834e-26	2.66348e-26	3.96093e-26	5.88156e-26	8.72038e-26	1.291e-25	1.90838e-25	2.81677e-25	4.1513e-25	6.10894e-25	8.97625e-25	1.31696e-24	1.92928e-24	2.82207e-24	4.1218e-24	6.01109e-24	8.75321e-24	1.27271e-23	1.84773e-23	2.67851e-23	3.87701e-23	5.60336e-23	8.08623e-23	1.16518e-22	1.67642e-22	2.40837e-22	3.4547e-22	4.94817e-22	7.07661e-22	1.01054e-21
699.906	3366.34		-0.03038	306378	306120	306321	307086		7258	0.94991	0.98713	0.98277	7139.75	1.19149		7.70058	0.1281	0.00607		1.3029e-26	1.94503e-26	2.89926e-26	4.31511e-26	6.41269e-26	9.51552e-26	1.40984e-25	2.08568e-25	3.08086e-25	4.54401e-25	6.69192e-25	9.84024e-25	1.44479e-24	2.1181e-24	3.1005e-24	4.53171e-24	6.61355e-24	9.63721e-24	1.4022e-23	2.03711e-23	2.95503e-23	4.28009e-23	6.18994e-23	8.93848e-23	1.2888e-22	1.85544e-22	2.6672e-22	3.82829e-22	5.48654e-22	7.85118e-22
700.125	3394.45		0.01229	306002	306178	306459	307007		7259	0.95162	0.99089	0.98916	7140	1.18332		7.73126	0.12232	0.00536		9.48376e-27	1.41911e-26	2.12028e-26	3.16309e-26	4.71159e-26	7.00752e-26	1.04064e-25	1.54304e-25	2.28452e-25	3.37716e-25	4.9848e-25	7.34655e-25	1.08108e-24	1.58846e-24	2.3304e-24	3.4137e-24	4.99299e-24	7.29181e-24	1.06328e-23	1.54812e-23	2.25059e-23	3.26685e-23	4.7348e-23	6.85194e-23	9.90068e-23	1.42842e-22	2.05772e-22	2.95975e-22	4.25074e-22	6.09554e-22
700.344	3504.26		0.05496	305846	306169	306580	306876		7260.01	0.95456	0.99667	0.98825	7140.25	1.17572		7.76194	0.11281	0.00455		6.8974e-27	1.03454e-26	1.54932e-26	2.31672e-26	3.45893e-26	5.15639e-26	7.67513e-26	1.14068e-25	1.69268e-25	2.50797e-25	3.71028e-25	5.48059e-25	8.0832e-25	1.19035e-24	1.75026e-24	2.56961e-24	3.76674e-24	5.51317e-24	8.05698e-24	1.17565e-23	1.71286e-23	2.49172e-23	3.6192e-23	5.24883e-23	7.60059e-23	1.09892e-22	1.58644e-22	2.28673e-22	3.2911e-22	4.72937e-22
700.562	3430.81		0.09763	305555	306056	306680	306663		7261	0.95838	0.99919	0.98984	7140.5	1.1683		7.79262	0.10005	0.00372		5.01188e-27	7.53506e-27	1.13111e-26	1.69533e-26	2.5371e-26	3.79098e-26	5.65586e-26	8.42515e-26	1.25311e-25	1.86094e-25	2.75935e-25	4.08521e-25	6.03884e-25	8.91301e-25	1.31349e-24	1.93269e-24	2.83942e-24	4.16513e-24	6.10041e-24	8.92117e-24	1.30261e-23	1.89907e-23	2.76439e-23	4.01781e-23	5.83056e-23	8.44817e-23	1.22221e-22	1.76548e-22	2.5463e-22	3.66681e-22
700.781	3360.95		0.1403	306237	305848	306760	306376		7262	0.96257	1.0018	0.99414	7140.75	1.16055		7.8233	0.08482	0.00304		3.63873e-27	5.48359e-27	8.25103e-27	1.23959e-26	1.85943e-26	2.78488e-26	4.1645e-26	6.21795e-26	9.26958e-26	1.37975e-25	2.05055e-25	3.04275e-25	4.50808e-25	6.66875e-25	9.84977e-25	1.45256e-24	2.13881e-24	3.1444e-24	4.61562e-24	6.76475e-24	9.8992e-24	1.44636e-23	2.11e-23	3.07336e-23	4.46965e-23	6.49025e-23	9.40972e-23	1.36213e-22	1.96875e-22	2.84111e-22
701	3351.05		0.18297	305622	305750	306822	306216		7264	0.9704	1.00705	0.99934	7141	1.1527		7.85398	0.0684	0.00278		2.63943e-27	3.9871e-27	6.01351e-27	9.05573e-27	1.36158e-26	2.04403e-26	3.06377e-26	4.5851e-26	6.85119e-26	1.02213e-25	1.52255e-25	2.26445e-25	3.36261e-25	4.98556e-25	7.38034e-25	1.09084e-24	1.6098e-24	2.37196e-24	3.48952e-24	5.12564e-24	7.51717e-24	1.10074e-23	1.6093e-23	2.34918e-23	3.42387e-23	4.98245e-23	7.23923e-23	1.05018e-22	1.52111e-22	2.19979e-22
701.219	3402.68		0.22564	305267	305964	306869	306383		7266	0.9768	1.01611	0.99645	7141.25	1.14492		7.88466	0.05303	0.00309		1.91295e-27	2.89658e-27	4.37913e-27	6.61013e-27	9.96215e-27	1.49905e-26	2.25216e-26	3.37835e-26	5.05974e-26	7.56612e-26	1.12964e-25	1.68393e-25	2.50628e-25	3.72438e-25	5.52587e-25	8.1859e-25	1.21074e-24	1.78796e-24	2.63624e-24	3.88089e-24	5.70424e-24	8.37113e-24	1.22656e-23	1.79439e-23	2.62097e-23	3.82233e-23	5.56563e-23	8.09133e-23	1.17448e-22	1.70212e-22
701.438	3378.56		0.26831	306235	306262	306904	306646		7268	0.9837	1.00625	1.02787	7141.5	1.13668		7.91534	0.04298	0.00381		1.38518e-27	2.10246e-27	3.18613e-27	4.82077e-27	7.28258e-27	1.09843e-26	1.65414e-26	2.48709e-26	3.73358e-26	5.59598e-26	8.37421e-26	1.2512e-25	1.8665e-25	2.77999e-25	4.13406e-25	6.13797e-25	9.09892e-25	1.3467e-24	1.99007e-24	2.93617e-24	4.32524e-24	6.36145e-24	9.34151e-24	1.3696e-23	2.00488e-23	2.9302e-23	4.27584e-23	6.22964e-23	9.0619e-23	1.31611e-22
701.656	3380.34		0.31098	307117	306464	306929	306823		7270	0.99269	1.02324	1.02122	7141.75	1.1289		7.94602	0.04367	0.00468		1.00218e-27	1.52478e-27	2.31622e-27	3.51289e-27	5.3194e-27	8.04216e-27	1.21394e-26	1.8295e-26	2.75283e-26	4.13561e-26	6.20315e-26	9.2896e-26	1.38897e-25	2.0735e-25	3.09048e-25	4.59896e-25	6.83292e-25	1.0136e-24	1.50119e-24	2.21982e-24	3.27728e-24	4.83081e-24	7.1095e-24	1.04465e-23	1.53255e-23	2.24475e-23	3.28273e-23	4.79307e-23	6.98722e-23	1.01697e-22
701.875	3425.41		0.35365	306620	306569	306944	306912		7272	1.00532	1.02708	1.01992	7142	1.12125		7.9767	0.05454	0.00552		7.24425e-28	1.10484e-27	1.68233e-27	2.5576e-27	3.88206e-27	5.88302e-27	8.90118e-27	1.34463e-26	2.028e-26	3.05379e-26	4.59114e-26	6.89143e-26	1.03278e-25	1.5453e-25	2.30848e-25	3.4431e-25	5.1272e-25	7.62288e-25	1.13153e-24	1.67695e-24	2.48133e-24	3.66569e-24	5.40674e-24	7.96202e-24	1.17063e-23	1.71839e-23	2.51846e-23	3.68514e-23	5.3837e-23	7.85265e-23
702.094	3355.4		0.39632	306321	306602	306952	306938		7274	1.0182	1.02879	1.02431	7142.25	1.11428		8.00738	0.07003	0.00625
702.312	3435.95		0.43899	306559	306573	306952	306908		7275.99	1.0274	1.02759	1.02409	7142.5	1.10721		8.03806	0.0863	0.00681
702.531	3624.68		0.48166	306345	306471	306945	306813		7278	1.03337	1.02944	1.00712	7142.75	1.09997		8.06874	0.10149	0.00714
702.75	3517.89		0.52433	306737	306270	306930	306628		7280.01	1.03936	1.03096	1.01516	7143	1.09264		8.09942	0.11461	0.00725
702.969	3443.35		0.567	306198	305981	306906	306363		7282	1.04731	1.03099	1.01362	7143.25	1.08522		8.1301	0.12514	0.00711
703.188	3485.41		0.60967	305656	305800	306871	306216		7284	1.0567	1.03454	1.01071	7143.5	1.07795		8.16078	0.1328	0.00675
703.406	3445.01		0.65235	305985	305934	306825	306397		7285.99	1.0657	1.03384	1.00566	7143.75	1.07143		8.19146	0.13749	0.00617
703.625	3454.94		0.69502	306308	306158	306763	306682		7288.01	1.07291	1.02647	1.0123	7144	1.06501		8.22214	0.13928	0.00543
703.844	3443.62		0.73769	306685	306285	306685	306888		7290.01	1.07429	1.02301	1.00207	7144.25	1.05902		8.25282	0.13834	0.0046
704.062	3392.42		0.78036	306639	306312	306585	307014		7292.01	1.06727	1.02157	0.99563	7144.51	1.05304		8.2835	0.1349	0.00379
704.281	3336.28		0.82303	305934	306268	306465	307091		7293.99	1.05281	1.02435	0.98973	7144.75	1.04687		8.31418	0.12929	0.00319
704.5	3369.42		0.8657	305769	306180	306328	307140		7296	1.0345	1.01839	0.98718	7145	1.04072		8.34486	0.12181	0.00305
704.719	3330.51		0.90837	306515	306072	306187	307173		7298	1.01588	1.01305	0.98285	7145.25	1.03441		8.37554	0.1128	0.00345
704.938	3528.92		0.95104	306289	305977	306069	307195		7299.99	0.99952	1.0056	0.99135	7145.5	1.02805		8.40621	0.10257	0.00417
705.156	3624.71		0.99371	306366	305930	306006	307212		7302	0.98566	1.00067	0.99565	7145.75	1.02268		8.43689	0.09138	0.00501
705.375	3553.51		1.03638	306311	305958	306021	307224		7304	0.97471	0.99476	0.99885	7146	1.01753		8.46757	0.07949	0.00579
705.594	3574.47		1.07905	306031	306057	306110	307234		7306.01	0.96663	0.99248	1.00099	7146.25	1.01236		8.49825	0.06709	0.00644
705.812	3518.7		1.12172	306449	306199	306245	307241		7308	0.96159	0.98833	1.0016	7146.5	1.00716		8.52893	0.05446	0.00691
706.031	3520.22		1.16439	306639	306354	306394	307247		7310	0.9595	0.98788	0.99912	7146.75	1.0024		8.55961	0.042	0.00716
706.25	3636.8		1.20706	306615	306499	306535	307252		7312	0.96	0.98381	0.99637	7147	0.99746		8.59029	0.03074	0.00719
706.469	3705.72		1.24973	306852	306625	306656	307256		7314	0.96169	0.97995	0.99967	7147.26	0.99214		8.62097	0.02342	0.00701
706.688	3832.51		1.2924	306660	306730	306758	307260		7316	0.96309	0.97682	0.99542	7147.5	0.98705		8.65165	0.02468	0.00664
706.906	3700.93		1.33507	306161	306815	306840	307262		7318.01	0.96378	0.97171	0.99506	7147.75	0.98264		8.68233	0.03387	0.00613
707.125	3608.79		1.37774	306954	306884	306907	307265		7320	0.96421	0.96886	0.99452	7148	0.97836		8.71301	0.04652	0.00555
707.344	3650.16		1.42041	307634	306940	306961	307267		7322	0.96467	0.96678	0.9995	7148.25	0.97349		8.74369	0.06028	0.00496
707.562	3626.38		1.46308	307118	306986	307005	307269		7323.99	0.96532	0.96814	1.00486	7148.51	0.96861		8.77437	0.07416	0.00447
707.781	3716.79		1.50575	307423	307024	307041	307270		7326	0.96623	0.97014	1.00807	7148.76	0.96373		8.80505	0.08762	0.00417
708	3708		1.54842	306694	307055	307071	307272		7328	0.96721	0.97253	1.01156	7149	0.95894		8.83573	0.10024	0.00409
708.219	3644.7		1.59109	306319	307081	307095	307273		7330	0.96765	0.97763	1.01583	7149.25	0.95511		8.86641	0.1117	0.00422
708.438	3484.38		1.63376	306707	307102	307116	307274		7331.99	0.96667	0.98207	1.01337	7149.5	0.95117		8.89709	0.12172	0.00446
708.656	3461.43		1.67643	307009	307121	307134	307275		7334.01	0.96405	0.98613	1.0127	7149.75	0.94726		8.92777	0.1301	0.00472
708.875	3555.01		1.71911	306954	307137	307149	307276		7336.01	0.96112	0.99003	1.01543	7150	0.94341		8.95845	0.13668	0.00492
709.094	3595.26		1.76178	307417	307150	307162	307277		7337.99	0.95925	0.9947	1.0131	7150.25	0.93925		8.98913	0.14136	0.00502
709.312	3559.51		1.80445	307244	307162	307173	307277		7340	0.95944	1.00153	1.01241	7150.5	0.93522		9.01981	0.14412	0.00499
709.531	3309.69		1.84712	306970	307173	307182	307278		7342	0.96253	1.00705	1.00896	7150.75	0.93188		9.05049	0.14498	0.00486
709.75	3181.35		1.88979	306953	307182	307191	307278		7344.01	0.96889	1.00835	1.01396	7151	0.92863		9.08117	0.14403	0.00466
709.969	3188.12		1.93246	307082	307190	307198	307279		7346	0.97818	1.01158	1.01231	7151.25	0.92512		9.11185	0.1414	0.00442
710.188	3354.13		1.97513	307246	307197	307205	307279		7347.99	0.98922	1.01366	1.0096	7151.5	0.92168		9.14253	0.13727	0.00423
710.406	3356.13		2.0178	307317	307203	307211	307280		7350	1.0006	1.0124	1.00152	7151.75	0.9189		9.17321	0.13181	0.00415
710.625	3407.01		2.06047	307925	307209	307216	307280		7352	1.01129	1.01154	0.99348	7152	0.91607		9.20388	0.12522	0.00422
710.844	3400.85		2.10314	307860	307214	307221	307281		7354	1.02123	1.00719	0.99928	7152.25	0.91261		9.23456	0.11768	0.00443
711.062	3454.61		2.14581	307158	307219	307225	307281		7356	1.03029	1.00269	0.99715	7152.5	0.90914		9.26524	0.10935	0.00475
711.281	3556.91		2.18848	307365	307223	307229	307281		7358	1.0387	1.00183	0.99923	7152.75	0.90645		9.29592	0.10039	0.00511
711.5	3450.74		2.23115	307529	307227	307233	307282		7360	1.04652	1.00305	0.99315	7153	0.90376		9.3266	0.0909	0.00545
711.719	3452.37		2.27382	307148	307230	307236	307282		7362	1.05347	1.00466	0.99889	7153.25	0.9012		9.35728	0.08098	0.00573
711.938	3459.66		2.31649	306625	307233	307239	307282		7365.01	1.0609	0.99918	1.0015	7153.5	0.8987		9.38796	0.07073	0.0059
712.156	3325.25		2.35916	306811	307236	307241	307282		7368	1.06325	0.99634	0.98877	7153.76	0.89645		9.41864	0.06027	0.00596
712.375	3193.74		2.40183	306287	307239	307244	307283		7371	1.05948	0.99222	0.99525	7154	0.89427		9.44932	0.0498	0.00589
712.594	3180.45		2.4445	306581	307241	307246	307283		7374	1.04852	0.99115	0.99787	7154.25	0.89199		9.48	0.03966	0.0057
712.812	3125.11		2.48717	307204	307244	307248	307283		7377	1.03027	0.99101	0.99474	7154.5	0.88973		9.51068	0.03065	0.0054
713.031	3034.34		2.52984	307663	307246	307250	307283		7380.01	1.00642	0.9895	0.995	7154.75	0.88752		9.54136	0.02445	0.00502
713.25	2939.73		2.57251	307057	307248	307252	307283		7383	0.98325	0.98906	0.99521	7155	0.8852		9.57204	0.02365	0.00458
713.469	2948.17		2.61518	306625	307249	307253	307284		7386	0.96798	0.98903	0.99251	7155.25	0.88238		9.60272	0.02865	0.00412
713.688	2996.37		2.65785	307536	307251	307255	307284		7389	0.96283	0.98971	0.995	7155.5	0.87958		9.6334	0.03695	0.00367
713.906	2916.59		2.70053	307716	307253	307256	307284		7392	0.96526	0.9884	0.99618	7155.75	0.87799		9.66408	0.04647	0.00329
714.125	2955.76		2.7432	307742	307254	307258	307284		7395.01	0.97116	0.98895	0.99541	7156	0.87641		9.69476	0.05617	0.00301
714.344	3048.48		2.78587	307540	307256	307259	307284		7398	0.97676	0.9912	0.99607	7156.25	0.87474		9.72544	0.06554	0.00287
714.562	3000.2		2.82854	307513	307257	307260	307284		7401	0.9798	0.99546	0.99356	7156.5	0.87309		9.75612	0.07425	0.00286
714.781	2941.75		2.87121	306909	307258	307261	307284		7404	0.98093	0.99878	0.99377	7156.75	0.8713		9.7868	0.08211	0.00296
715	3072.11		2.91388	306568	307259	307262	307284		7407	0.9822	1.00192	0.99882	7157	0.86957		9.81748	0.08897	0.00313
715.219	3111.63		2.95655	306656	307260	307263	307285		7410.01	0.98427	1.00466	0.99781	7157.25	0.86788		9.84816	0.09476	0.00332
715.438	3110.66		2.99922	306877	307261	307264	307285		7413	0.9866	1.00607	0.99615	7157.5	0.86621		9.87884	0.09944	0.00351
715.656	3116.48		3.04189	307159	307262	307265	307285		7416	0.98853	1.00776	0.98993	7157.75	0.86488		9.90952	0.10301	0.00366
715.875	2972.17		3.08456	307356	307263	307266	307285		7418.99	0.9895	1.00821	0.98884	7158	0.86357		9.9402	0.1055	0.00378
716.094	2931.03		3.12723	306759	307264	307267	307285		7422	0.98877	1.00741	0.99038	7158.25	0.86277		9.97088	0.10695	0.00385
716.312	2998.74		3.1699	307017	307265	307267	307285		7425	0.98608	1.00669	0.98471	7158.5	0.86199
716.531	2989.16		3.21257	307517	307266	307268	307285		7427.99	0.98328	1.0057	0.97371	7158.75	0.86116
716.75	2973.48		3.25524	307414	307266	307269	307285		7431	0.98303	1.00399	0.9668	7159	0.86036
716.969	2950.72		3.29791	307255	307267	307269	307285		7434	0.98501	1.00251	0.97366	7159.25	0.85996
717.188	3040.28		3.34058	307095	307268	307270	307285		7437	0.98826	0.99977	0.97816	7159.5	0.85956
717.406	3147.69		3.38325	307230	307268	307270	307285		7439.99	0.99348	0.99732	0.97689	7159.75	0.85979
717.625	2970.66		3.42592	307610	307269	307271	307285		7443	1.00105	0.99412	0.9829	7160.01	0.86001
717.844	2837.9		3.46859	307965	307269	307271	307286		7446	1.00963	0.99168	0.99783	7160.25	0.86018
718.062	2807.95		3.51126	307632	307270	307272	307286		7448.99	1.01736	0.9896	1.00269	7160.51	0.86037
718.281	2793.75		3.55393	308043	307270	307272	307286		7452	1.02267	0.98986	1.0111	7160.75	0.86108
718.5	2909.37		3.5966	307491	307271	307273	307286		7455	1.02548	0.98821	1.01755	7161	0.86184
718.719	2957.31		3.63927	306351	307271	307273	307286		7458.01	1.0267	0.98993	1.0178	7161.25	0.86249
718.938	3030.89		3.68195	306884	307272	307274	307286		7461	1.02703	0.99114	1.01631	7161.5	0.86317
719.156	3017.48		3.72462	307305	307272	307274	307286		7464	1.02614	0.99223	1.01529	7161.75	0.8641
719.375	2980.05		3.76729	307146	307273	307274	307286		7467	1.02327	0.99124	1.01379	7162	0.86503
719.594	2979.23		3.80996	307695	307273	307275	307286		7470	1.0185	0.99354	1.00683	7162.98	0.87334
719.812	2956.88		3.85263	307805	307274	307275	307286		7473.01	1.01289	0.99526	0.99614	7163.95	0.88098
720.031	2963.3		3.8953	307691	307274	307275	307286		7476	1.00769	0.99737	1.00066	7164.94	0.88997
720.25	2942.36		3.93797	307787	307274	307276	307286		7479	1.0038	0.99873	1.00322	7165.94	0.89998
720.469	3059.62		3.98064	307510	307275	307276	307286		7481.99	1.0008	1.00107	1.00505	7166.95	0.9098
720.688	2918.73		4.02331	306709	307275	307276	307286		7485	0.9974	1.00245	1.00236	7167.97	0.91936
720.906	2831.42		4.06598	307071	307275	307277	307286		7488	0.99324	1.00212	1.00089	7168.99	0.9296
721.125	2878.61		4.10865	307045	307276	307277	307286		7490.99	0.98907	1.00247	0.99707	7170.03	0.94088
721.344	2952.59		4.15132	307607	307276	307277	307286		7494	0.98581	1.002	0.99737	7171.08	0.95201
721.562	2946.98		4.19399	307547	307276	307277	307286		7497	0.98454	1.00233	1.00177	7172.13	0.96275
721.781	2986.41		4.23666	306663	307276	307278	307286		7500	0.98542	1.00222	1.00153	7173.2	0.97331
722	2985.44		4.27933	306935	307277	307278	307286		7503.01	0.98788	1.00157	0.99812	7174.27	0.98369
722.219	2832.12		4.322	307322	307277	307278	307286		7506	0.99068	1.00124	1.00088	7175.35	0.99232
722.438	2766.53		4.36467	307204	307277	307278	307286		7508.99	0.993	1.00109	1.00536	7176.44	0.99844
722.656	2798.41		4.40734	307017	307277	307279	307286		7512	0.99438	1.0009	1.00492	7177.54	1.00318
722.875	2764.17		4.45001	307286	307278	307279	307286		7515	0.99484	1.00084	1.00308	7178.66	1.0068
723.094	2726.2		4.49268	307356	307278	307279	307286		7517.99	0.9948	1.00075	0.99602	7179.78	1.00955
723.312	2823.02		4.53535	306735	307278	307279	307286		7521	0.99485	1.00127	0.99184	7180.91	1.01101
723.531	2974.28		4.57802	306489	307278	307279	307286		7524.01	0.9954	1.00149	0.99555	7182.04	1.01166
723.75	2970.33		4.62069	306634	307278	307280	307286		7527	0.9965	1.0007	1.00079	7183.2	1.01208
723.969	2896.1		4.66336	306737	307279	307280	307287		7530	0.99816	1.00136	0.99886	7184.35	1.0126
724.188	2812.83		4.70604	307396	307279	307280	307287		7533	0.99998	1.00259	1.00391	7185.52	1.01347
724.406	2874.93		4.74871	306864	307279	307280	307287		7536.01	1.00134	1.00137	1.00086	7186.69	1.01422
724.625	2824.24		4.79138	306917	307279	307280	307287		7539	1.00195	1.00153	1.00069	7187.88	1.01494
724.844	2849.8		4.83405	306954	307279	307280	307287		7541.99	1.00202	1.00149	1.0041	7189.08	1.01566
725.062	2683.81		4.87672	306595	307279	307280	307287		7545.01	1.00197	1.00169	1.0032	7190.28	1.01643
725.281	2678.74		4.91939	306185	307280	307281	307287		7548.01	1.00208	1.00195	1.00197	7191.49	1.01741
725.5	2594.97		4.96206	306835	307280	307281	307287		7550.99	1.00255	1.00187	1.00052	7192.72	1.0182
725.719	2557.68		5.00473	307065	307280	307281	307287		7554	1.00387	1.0022	0.99336	7193.95	1.01889
725.938	2647.85		5.0474	306585	307280	307281	307287		7556.99	1.00632	1.00323	0.99489	7195.19	1.0196
726.156	2695.34		5.09007	307519	307280	307281	307287		7560	1.00943	1.00338	0.99933	7196.44	1.02066
726.375	2823.73		5.13274	307801	307280	307281	307287		7563	1.0124	1.00359	0.99944	7197.7	1.02135
726.594	2690.4		5.17541	307528	307281	307281	307287		7567	1.01502	1.0032	0.99609	7198.97	1.02182
726.812	2623.02		5.21808	307383	307281	307281	307287		7570.99	1.0154	1.00307	0.9944	7200.25	1.022
727.031	2770.01		5.26075	307131	307281	307282	307287		7575	1.01349	1.00273	0.99473	7201.54	1.02151
727.25	2781.86		5.30342	306982	307281	307282	307287		7579	1.00985	1.00338	0.99165	7202.84	1.02001
727.469	2734.75		5.34609	306998	307281	307282	307287		7583	1.00561	1.0035	0.98826	7204.14	1.01786
727.688	2911.64		5.38876	306905	307281	307282	307287		7587	1.00219	1.00357	0.98713	7205.46	1.01521
727.906	2898.66		5.43143	307050	307281	307282	307287		7590.99	1.00042	1.00383	0.9882	7206.78	1.01223
728.125	2824.79		5.4741	307128	307281	307282	307287		7595.01	1.00004	1.0041	0.98785	7208.12	1.00857
728.344	2729.2		5.51677	306826	307281	307282	307287		7599.01	1.00075	1.00378	0.99412	7209.46	1.00475
728.562	2705.2		5.55944	307457	307282	307282	307287		7603	1.00173	1.00373	0.99626	7210.82	1.00104
728.781	2715.29		5.60211	307536	307282	307282	307287		7606.99	1.00189	1.00282	1.00232	7212.18	0.99785
729	2654.45		5.64478	307597	307282	307282	307287		7610.99	1.00104	1.00312	1.00437	7213.55	0.99469
729.219	2741.36		5.68746	307578	307282	307283	307287		7615	0.99976	1.00371	1.0072	7214.93	0.99111
729.438	2726.24		5.73013	307248	307282	307283	307287		7618.99	0.99921	1.00415	1.01339	7216.32	0.98724
729.656	2733.39		5.7728	307418	307282	307283	307287		7622.99	1.00019	1.00489	1.01133	7217.73	0.98339
729.875	2717.68		5.81547	307200	307282	307283	307287		7627	1.00183	1.00543	1.01906	7219.13	0.98081
730.094	2761.71		5.85814	307083	307282	307283	307287		7630.99	1.00291	1.00583	1.01547	7220.55	0.97865
730.312	2701.67		5.90081	307487	307282	307283	307287		7635.01	1.00279	1.00567	1.01586	7221.98	0.97673
730.531	2687.04		5.94348	306601	307282	307283	307287		7639	1.00162	1.00491	1.01796	7223.42	0.97494
730.75	2744.14		5.98615	306651	307282	307283	307287		7643	1.00002	1.00464	1.0104	7224.87	0.97351
730.969	2675.11		6.02882	307534	307283	307283	307287		7647	0.99857	1.00438	1.00691	7226.32	0.97229
731.188	2613.61		6.07149	307816	307283	307283	307287		7651	0.99773	1.00396	1.0035	7227.79	0.97147
731.406	2701.34		6.11416	307666	307283	307283	307287		7655	0.99764	1.00388	1.00477	7229.26	0.97147
731.625	2559.28		6.15683	307251	307283	307283	307287		7658.99	0.99792	1.00401	1.00447	7230.75	0.97203
731.844	2500.32		6.1995	307312	307283	307283	307287		7663	0.99868	1.00417	1.0087	7232.24	0.9725
732.062	2450.04		6.24217	307293	307283	307283	307287		7667	0.99994	1.00375	1.01414	7233.75	0.97306
732.281	2416.52		6.28484	307403	307283	307284	307287		7671	1.00153	1.00342	1.01181	7235.26	0.97441
732.5	2552.95		6.32751	308081	307283	307284	307287		7675	1.00321	1.00272	1.01281	7236.78	0.97414
732.719	2663.72		6.37018	306682	307283	307284	307287		7679	1.00481	1.00314	1.01195	7238.31	0.97387
732.938	2670.84		6.41285	307014	307283	307284	307287		7683	1.0062	1.00298	1.00886	7239.85	0.97428
733.156	2610.91		6.45552	307250	307283	307284	307287		7687	1.007	1.00216	1.00726	7241.4	0.97684
733.375	2440.05		6.49819	307713	307283	307284	307287		7691	1.00681	1.00261	0.99045	7242.96	0.97804
733.594	2331.66		6.54086	307490	307283	307284	307287		7694.99	1.00607	1.00295	0.99647	7244.53	0.97891
733.812	2442		6.58353	307091	307283	307284	307287		7698.99	1.00515	1.00269	0.99544	7246.11	0.97982
734.031	2509.69		6.6262	307498	307283	307284	307287		7703	1.00434	1.00392	0.98897	7247.69	0.98111
734.25	2633.07		6.66888	308008	307284	307284	307287		7707	1.00362	1.00341	1.00029	7249.29	0.98228
734.469	2681.15		6.71155	307694	307284	307284	307287		7711	1.00281	1.00311	1.00642	7250.89	0.98346
734.688	2632.02		6.75422	307575	307284	307284	307287		7715	1.00178	1.00245	1.01014	7252.51	0.98475
734.906	2537.08		6.79689	307755	307284	307284	307287		7720	1.00036	1.0024	1.00652	7254.13	0.98731
735.125	2501.34		6.83956	307588	307284	307284	307287		7725	0.99929	1.0025	1.00326	7255.77	0.9899
735.344	2392.04		6.88223	307457	307284	307284	307287		7730	0.99901	1.00207	1.00255	7257.41	0.99279
735.562	2412.29		6.9249	307840	307284	307284	307287		7735	0.99902	1.00127	1.00195	7259.06	0.99636
735.781	2457.2		6.96757	307591	307284	307284	307287		7740	0.99906	1.00034	0.99222	7260.73	1.00005
736	2458.63		7.01024	307383	307284	307284	307287		7745	0.99887	0.99969	0.99595	7262.4	1.00271
736.219	2386.21		7.05291	307605	307284	307284	307287		7750.01	0.99865	0.99933	1.0007	7264.08	1.00463
736.438	2458.31		7.09558	307503	307284	307284	307287		7754.99	0.99871	0.99875	0.99324	7265.76	1.00652
736.656	2597.44		7.13825	307897	307284	307285	307287		7760	0.99862	0.99756	0.99393	7267.46	1.00857
736.875	2532.12		7.18092	307824	307284	307285	307287		7765	0.99791	0.99631	0.9902	7269.17	1.01023
737.094	2510.18		7.22359	306916	307284	307285	307287		7769.99	0.99694	0.99527	0.98783	7270.89	1.01144
737.312	2431.55		7.26626	307350	307284	307285	307287		7774.99	0.9959	0.99454	0.98684	7272.62	1.01256
737.531	2469.35		7.30893	307111	307284	307285	307287		7780	0.99507	0.9939	0.99077	7274.36	1.0134
737.75	2522.96		7.3516	306961	307284	307285	307287		7785	0.99455	0.99373	0.99319	7276.1	1.0139
737.969	2506.9		7.39427	307673	307284	307285	307287		7790	0.99415	0.99304	1.00154	7277.85	1.01397
738.188	2545.37		7.43694	308165	307284	307285	307287		7795	0.99382	0.99193	0.99875	7279.62	1.01313
738.406	2537.68		7.47961	308173	307284	307285	307287		7800	0.99373	0.99123	1.00083	7281.39	1.01188
738.625	2424.18		7.52228	307350	307284	307285	307287		7805	0.99386	0.99019	0.99918	7283.17	1.01055
738.844	2424.36		7.56495	307127	307285	307285	307287		7810	0.9941	0.9893	0.99072	7284.97	1.00952
739.062	2433.83		7.60762	307355	307285	307285	307287		7814.99	0.99425	0.98866	0.98728	7286.77	1.00769
739.281	2505.12		7.6503	307580	307285	307285	307287		7819.99	0.99421	0.98854	0.98675	7288.58	1.00599
739.5	2445.29		7.69297	307938	307285	307285	307287		7825	0.994	0.98815	0.99297	7290.4	1.00453
739.719	2482.8		7.73564	306692	307285	307285	307287		7830	0.99375	0.9874	0.99142	7292.23	1.00349
739.938	2504.96		7.77831	307094	307285	307285	307287		7834.99	0.99351	0.98674	0.98778	7294.07	1.00248
740.156	2425.56		7.82098	307088	307285	307285	307287		7840.01	0.99331	0.98572	0.99025	7295.92	1.0011
740.375	2445.26		7.86365	306925	307285	307285	307287		7845	0.99289	0.9848	0.98361	7297.78	0.99921
740.594	2456.93		7.90632	307774	307285	307285	307287		7849.99	0.99231	0.98375	0.98132	7299.64	0.99748
740.812	2403.31		7.94899	307181	307285	307285	307287		7855	0.99173	0.9822	0.97879	7301.52	0.99622
741.031	2393.57		7.99166	306788	307285	307285	307287		7860.01	0.99109	0.98073	0.98131	7303.4	0.99532
741.25	2426.06		8.03433	307241	307285	307285	307287		7864.99	0.99017	0.97958	0.98186	7305.3	0.99473
741.469	2445.05		8.077	308200	307285	307285	307287		7870	0.98915	0.97812	0.98197	7307.2	0.99431
741.688	2371.23		8.11967	307827	307285	307285	307287		7875	0.9882	0.97656	0.9753	7309.12	0.99402
741.906	2369.64		8.16234	306997	307285	307285	307287		7879.99	0.98721	0.97569	0.98318	7311.04	0.99387
742.125	2325.33		8.20501	306861	307285	307285	307287		7885.01	0.98623	0.97447	0.97983	7312.97	0.99395
742.344	2251.96		8.24768	306970	307285	307285	307287		7890	0.98537	0.97324	0.97678	7314.91	0.99402
742.562	2353.81		8.29035	306610	307285	307285	307287		7894.99	0.98461	0.97221	0.97799	7316.87	0.99399
742.781	2403.32		8.33302	307543	307285	307285	307287		7900	0.98386	0.97095	0.98316	7318.83	0.9938
743	2316.02		8.37569	307472	307285	307285	307287		7905.01	0.98297	0.96976	0.97772	7320.8	0.99372
743.219	2162.94		8.41836	307218	307285	307285	307287		7909.99	0.9821	0.96821	0.97919	7322.78	0.99393
743.438	2163.94		8.46103	306981	307285	307285	307287
743.656	2263.99		8.5037	307461	307285	307285	307287
743.875	2291.07		8.54637	307345	307285	307286	307287
744.094	2263.78		8.58904	307417	307285	307286	307287
744.312	2263.68		8.63171	306832	307285	307286	307287
744.531	2212.05		8.67439	307151	307285	307286	307287
744.75	2156.38		8.71706	307735	307285	307286	307287
744.969	2228.03		8.75973	307281	307285	307286	307287
745.188	2352.1		8.8024	307647	307285	307286	307287
745.406	2321.45		8.84507	307823	307285	307286	307287
745.625	2171.35		8.88774	308010	307285	307286	307287
745.844	2142.75		8.93041	306951	307285	307286	307287
746.062	2091.16		8.97308	307031	307285	307286	307287
746.281	2183.87		9.01575	307659	307285	307286	307287
746.5	2153.86		9.05842	307421	307285	307286	307287
746.719	2181.91		9.10109	307594	307286	307286	307287
746.938	2194.62		9.14376	307038	307286	307286	307287
747.156	2107.74		9.18643	307121	307286	307286	307287
747.375	2032.46		9.2291	307542	307286	307286	307287
747.594	2098.97		9.27177	308823	307286	307286	307287
747.812	2112.02		9.31444	307538	307286	307286	307287
748.031	2136.1		9.35711	307542	307286	307286	307287
748.25	2148.32		9.39978	307193	307286	307286	307287
748.469	2132.8		9.44245	307801	307286	307286	307287
748.688	2155.38		9.48512	307209	307286	307286	307287
748.906	2096.66		9.52779	307165	307286	307286	307287
749.125	2072.52		9.57046	307288	307286	307286	307287
749.344	2078.62		9.61313	307323	307286	307286	307287
749.562	2122.18		9.65581	306883	307286	307286	307287
749.781	2208.64		9.69848	306477	307286	307286	307287
750	2183.17		9.74115	307226	307286	307286	307287
750.219	2164.92		9.78382	307600	307286	307286	307287
750.438	2198.64		9.82649	307325	307286	307286	307287
750.656	2107.21		9.86916	307345	307286	307286	307287
750.875	2043.65		9.91183	307853	307286	307286	307287
751.094	2024.71		9.9545	307587	307286	307286	307287
751.312	2152.74		9.99717	307254	307286	307286	307287
751.531	2099.65		10.0398	307499	307286	307286	307287
751.75	2159.21		10.0825	307218	307286	307286	307287
751.969	2116.13		10.1252	307731	307286	307286	307287
752.188	1990.42		10.1679	308524	307286	307286	307287
752.406	2053.1		10.2105	308211	307286	307286	307287
752.625	2017.21		10.2532	307870	307286	307286	307287
752.844	2018.03		10.2959	307707	307286	307286	307287
753.062	2056.2		10.3385	307893	307286	307286	307287
753.281	2118.84		10.3812	307882	307286	307286	307287
753.5	2156.3		10.4239	307881	307286	307286	307287
753.719	2101.16		10.4665	307284	307286	307286	307287
753.938	2031.1		10.5092	306869	307286	307286	307287
754.156	1996.91		10.5519	307873	307286	307286	307287
754.375	2031.09		10.5946	307961	307286	307286	307287
754.594	2149.84		10.6372	306982	307286	307286	307287
754.812	1962.51		10.6799	307269	307286	307286	307287
755.031	1867.49		10.7226	307815	307286	307286	307287
755.25	1806.07		10.7652	307118	307286	307286	307287
755.469	1879.97		10.8079	306894	307286	307286	307287
755.688	1995.6		10.8506	306951	307286	307286	307287
755.906	2006.01		10.8932	307420	307286	307286	307287
756.125	1990.53		10.9359	307449	307286	307286	307287
756.344	1884.25		10.9786	307459	307286	307286	307287
756.562	1908.41		11.0213	307509	307286	307286	307287
756.781	1883.11
757	1898.29
757.219	1909.38
757.438	1840.84
757.656	1867.7
757.875	1774.05
758.094	1715.83
758.312	1870.39
758.531	1822.6
758.75	2005.02
758.969	1980.28
759.188	1894.57
759.406	1968.25
759.625	1971.51
759.844	2011.84
760.062	2087.47
760.281	2017.01
760.5	1917.38
760.719	1874.32
760.938	1868.86
761.156	1915.78
761.375	1906.34
761.594	1897.32
761.812	1974.49
762.031	1937.94
762.25	1911.16
762.469	1910.48
762.688	1942.9
762.906	1978.02
763.125	1916.64
763.344	1895.19
763.562	1804.96
763.781	1840.9
764	1927.83
764.219	1839.15
764.438	1896.96
764.656	1799.46
764.875	1882.55
765.094	1824.96
765.312	1736.26
765.531	1680.81
765.75	1808.19
765.969	1821.89
766.188	1893.72
766.406	2038.09
766.625	1930.15
766.844	1812.39
767.062	1795.64
767.281	1758.81
767.5	1713.83
767.719	1646.1
767.938	1690.12
768.156	1719.88
768.375	1825.02
768.594	1922.66
768.812	1907.14
769.031	1772.31
769.25	1736.94
769.469	1757.59
769.688	1779.64
769.906	1878.17
770.125	1825.98
770.344	1830.36
770.562	1779.32
770.781	1724.37
771	1766.3
771.219	1802.43
771.438	1830.32
771.656	1731.13
771.875	1722.77
772.094	1834.83
772.312	1794.87
772.531	1686.35
772.75	1737.83
772.969	1762.6
773.188	1701.06
773.406	1684.73
773.625	1616.53
773.844	1625.62
774.062	1634.86
774.281	1712.07
774.5	1676.74
774.719	1674.2
774.938	1683.97
775.156	1689.88
775.375	1689.68
775.594	1684.23
775.812	1669.88
776.031	1646.37
776.25	1646.01
776.469	1681.06
776.688	1720.36
776.906	1772.04
777.125	1714.25
777.344	1627.47
777.562	1600.08
777.781	1554.52
778	1648.49
778.219	1680.86
778.438	1565.53
778.656	1538.23
778.875	1521.49
779.094	1604
779.312	1692
779.531	1720.72
779.75	1690.14
779.969	1622.25
780.188	1652.27
780.406	1664
780.625	1611.79
780.844	1678.26
781.062	1683.03
781.281	1711.13
781.5	1723.01
781.719	1700.5
781.938	1611.72
782.156	1669.16
782.375	1616.3
782.594	1508.79
782.812	1488.71
783.031	1537.18
783.25	1655.83
783.469	1626.46
783.688	1567.19
783.906	1549.07
784.125	1566.09
784.344	1600.75
784.562	1636.2
[truncated: 2,674 more columns]

## Sheet: Figure 4-5
Figure 4b					Figure 4c						Figure 4d									Figure 4e									Figure 4f				Figure 4g					Figure 4h										Figure 4i
Magnetic Field (G)	X+XO	X+XO+FeN4O2-SACs	X+XO+SOD			Data 1	Data 2	Data 3				Abs-H2O2 (mM)									Abs-FeN4O2-SACs (ug/ml)									1/V0 (M-1 min)			Group	Data 1	Data 2	Data 3		Time/S	AsA	AsA+H2O2	CeO2+H2O2+AsA	Mn3O4+H2O2+AsA	AsA+H2O2+Zn-SACs	AsA+H2O2+Cu-SACs	AsA+H2O2+Co-SACs	AsA+H2O2+FeN4O2-SACs			Group-Enzyme activity unit (Unit/mg)
3385	-10.1115	-10.098	-10.153		FeN4O2-SACs	22921.4	22050	20367.2			Time/S	0	1.25	2.5	5	10	15	20 mM		Time/S	0	12.5	25	50	75	100	125 ug/ml		1/S-H2O2 (M-1)	FeN4O2-SACs	CAT		FeN4O2-SACs	17872.6	24484.6	20128.6		0	0	0	0	0	0	0	0	0			FeN4O2-SACs
3385.1	-10.1119	-10.0974	-10.1528		CeO2	41.901	34.539	28.52			0	0	0	0	0	0	0	0		0	0	0	0	0	0	0	0		800	1406.45	1801.65		CeO2	23.7076	74.5762	34.378		2	-0.0011	-0.0012	-0.0009	-0.0015	-0.0004	-0.00127	-0.00463	-0.01405		Data 1	331694
3385.2	-10.112	-10.0965	-10.1527		Mn3O4	60.665	80.228	49.944			2	0	-0.0011	-0.004	-0.0038	-0.005	-0.0093	-0.0048		2	0	-0.0013	-0.0021	-0.0017	-0.0007	-0.0037	-0.0048		400	835.249	1030.73		Mn3O4	18.0652	3.57182	7.83054		4	-0.0026	-0.0037	-0.0004	-0.0028	-0.000733333	-0.0023	-0.00913	-0.03045		Data 2	381528
3385.3	-10.1116	-10.0954	-10.1526		Co-SACs	3107.63	2969.25	2665.05			4	0	-0.0026	-0.0056	-0.0068	-0.0092	-0.0153	-0.0166		4	0	-0.0015	-0.0028	-0.0034	-0.0041	-0.0088	-0.013		200	482.301	469.575		Co-SACs	3650.89	2907.42	4932.33		6	-0.0026	-0.0045	-0.0007	-0.0029	-0.0011	-0.00347	-0.01323	-0.0458		Data 3	351279
3385.4	-10.1107	-10.0944	-10.1528		Cu-SACs	3371.56	4988.07	3017.94			6	0	-0.0038	-0.0076	-0.0099	-0.013	-0.0197	-0.0222		6	0	-0.0024	-0.0055	-0.0043	-0.0066	-0.0133	-0.0205		100	357.377	274.473		Cu-SACs	2902.88	2432.99	2443.43		8	-0.0034	-0.0061	-0.0016	-0.004	-0.00127	-0.00463	-0.01763	-0.06015		Mean	354834
3385.5	-10.1094	-10.0937	-10.1532		Zn-SACs	77.1452	43.7523	52.1273			8	0	-0.006	-0.0089	-0.0139	-0.0188	-0.0264	-0.0299		8	0	-0.0019	-0.0071	-0.0061	-0.0096	-0.0192	-0.0267		66.6667	262.335	184.433		Zn-SACs	97.9763	91.1912	75.1785		10	-0.0032	-0.0067	-0.002	-0.0047	-0.00167	-0.0054	-0.0218	-0.07365		SD	25106.4
3385.6	-10.1078	-10.0936	-10.1538								10	0	-0.0058	-0.0119	-0.0182	-0.0254	-0.0321	-0.0359		10	0	-0.0026	-0.0081	-0.0083	-0.014	-0.0227	-0.0314		50	216.7	145.625							12	-0.0045	-0.0072	-0.0025	-0.0053	-0.0018	-0.00653	-0.0259	-0.0873
3385.7	-10.1061	-10.0942	-10.1546								12	0	-0.0076	-0.0115	-0.0212	-0.0277	-0.0411	-0.043		12	0	-0.0036	-0.01	-0.0125	-0.0174	-0.0261	-0.036											14	-0.0036	-0.0074	-0.0033	-0.0066	-0.00213	-0.00737	-0.0298	-0.10025
3385.8	-10.1046	-10.0951	-10.1556								14	0	-0.0091	-0.0151	-0.0244	-0.0323	-0.0454	-0.05		14	0	-0.0037	-0.0112	-0.0154	-0.0201	-0.029	-0.0413											16	-0.004	-0.0074	-0.0031	-0.0066	-0.00227	-0.00827	-0.0338	-0.11265
3385.9	-10.1035	-10.096	-10.1568								16	0	-0.0097	-0.0159	-0.0266	-0.0346	-0.0526	-0.0557		16	0	-0.0045	-0.0127	-0.0193	-0.0226	-0.0321	-0.044											18	-0.0047	-0.0081	-0.0031	-0.0058	-0.0026	-0.0091	-0.038	-0.12405
3386	-10.1027	-10.0966	-10.1579								18	0	-0.0113	-0.0182	-0.0295	-0.0401	-0.0568	-0.061		18	0	-0.0043	-0.0139	-0.0213	-0.026	-0.0355	-0.0503											20	-0.0048	-0.0076	-0.004	-0.0064	-0.00283	-0.00987	-0.0419	-0.13555
3386.1	-10.1023	-10.0968	-10.159								20	0	-0.0112	-0.0198	-0.0333	-0.0447	-0.0637	-0.069		20	0	-0.0053	-0.0147	-0.0225	-0.0293	-0.0401	-0.0554											22	-0.0054	-0.0072	-0.0042	-0.0072	-0.0031	-0.0107	-0.0458	-0.14695
3386.2	-10.1023	-10.0966	-10.1597								22	0	-0.0121	-0.0215	-0.0355	-0.0468	-0.0654	-0.0733		22	0	-0.0053	-0.0168	-0.0252	-0.0323	-0.0429	-0.059											24	-0.0053	-0.0068	-0.004	-0.0073	-0.0034	-0.0115	-0.0494	-0.15695
3386.3	-10.1024	-10.0967	-10.1603								24	0	-0.013	-0.0233	-0.0365	-0.0513	-0.0711	-0.0813		24	0	-0.0052	-0.0175	-0.0265	-0.0352	-0.0455	-0.0617											26	-0.0053	-0.0063	-0.0048	-0.0072	-0.00357	-0.0124	-0.05317	-0.1669
3386.4	-10.1026	-10.0972	-10.1607								26	0	-0.0148	-0.0236	-0.041	-0.0537	-0.074	-0.0858		26	0	-0.0058	-0.0191	-0.0284	-0.0382	-0.0487	-0.0674											28	-0.0052	-0.0058	-0.0047	-0.0073	-0.00397	-0.01333	-0.0571	-0.17715
3386.5	-10.1029	-10.0983	-10.1609								28	0	-0.0162	-0.026	-0.0437	-0.059	-0.0779	-0.0956		28	0	-0.0065	-0.0201	-0.0301	-0.0415	-0.0521	-0.0705											30	-0.0063	-0.005	-0.0049	-0.0075	-0.00413	-0.01393	-0.0608	-0.1865
3386.6	-10.1033	-10.0998	-10.1609								30	0	-0.0155	-0.0261	-0.0452	-0.061	-0.0831	-0.1006		30	0	-0.0072	-0.0215	-0.0324	-0.0431	-0.0563	-0.0724											32	-0.0053	-0.0048	-0.0059	-0.0075	-0.00463	-0.01467	-0.0645	-0.1953
3386.7	-10.1036	-10.1013	-10.1607								32	0	-0.0178	-0.0272	-0.0484	-0.0653	-0.0875	-0.1027		32	0	-0.0071	-0.0233	-0.0338	-0.0433	-0.0578	-0.0744											34	-0.0058	-0.0037	-0.0064	-0.0079	-0.00483	-0.0153	-0.06827	-0.20385
3386.8	-10.1038	-10.1021	-10.1601								34	0	-0.018	-0.0291	-0.0508	-0.068	-0.0949	-0.1118		34	0	-0.0078	-0.0232	-0.0361	-0.0455	-0.0602	-0.0785											36	-0.006	-0.0039	-0.0057	-0.008	-0.005	-0.0162	-0.07207	-0.2131
3386.9	-10.1038	-10.1023	-10.1589								36	0	-0.0191	-0.0301	-0.052	-0.0718	-0.0985	-0.1169		36	0	-0.0079	-0.0234	-0.0374	-0.0478	-0.0633	-0.0801											38	-0.0065	-0.0036	-0.0068	-0.0081	-0.00527	-0.01703	-0.07563	-0.2205
3387	-10.1038	-10.1019	-10.1576								38	0	-0.0189	-0.032	-0.0527	-0.0756	-0.1052	-0.1208		38	0	-0.0085	-0.0252	-0.0382	-0.0506	-0.0665	-0.0841											40	-0.006	-0.0032	-0.0063	-0.0085	-0.0055	-0.0178	-0.07923	-0.2286
3387.1	-10.1038	-10.1014	-10.1562								40	0	-0.0199	-0.0328	-0.055	-0.0794	-0.1067	-0.1263		40	0	-0.0084	-0.0273	-0.039	-0.0517	-0.0682	-0.0878											42	-0.006	-0.0032	-0.0069	-0.0095	-0.0059	-0.01863	-0.08287	-0.2356
3387.2	-10.104	-10.1011	-10.1553								42	0	-0.0201	-0.0339	-0.0584	-0.0815	-0.1113	-0.1327		42	0	-0.0089	-0.0288	-0.0405	-0.0553	-0.0695	-0.091											44	-0.0062	-0.0024	-0.0064	-0.0088	-0.00617	-0.0194	-0.0863	-0.24265
3387.3	-10.1047	-10.101	-10.155								44	0	-0.0212	-0.0342	-0.0605	-0.0839	-0.1151	-0.1378		44	0	-0.01	-0.03	-0.0418	-0.0588	-0.0722	-0.0944											46	-0.0051	-0.0031	-0.0079	-0.0088	-0.0062	-0.02033	-0.0898	-0.24995
3387.4	-10.1057	-10.1011	-10.1551								46	0	-0.0223	-0.0369	-0.0628	-0.0865	-0.1183	-0.1415		46	0	-0.0089	-0.0311	-0.0445	-0.0611	-0.0748	-0.0976											48	-0.0057	-0.0027	-0.0072	-0.0089	-0.0066	-0.021	-0.09333	-0.25625
3387.5	-10.1067	-10.1014	-10.1555								48	0	-0.0222	-0.0364	-0.0638	-0.0907	-0.1231	-0.1457		48	0	-0.0097	-0.0318	-0.0463	-0.0628	-0.0774	-0.1											50	-0.0053	-0.0029	-0.0079	-0.0092	-0.0069	-0.02193	-0.0968	-0.2621
3387.6	-10.1074	-10.1018	-10.1561								50	0	-0.0234	-0.0368	-0.0654	-0.0938	-0.128	-0.1519		50	0	-0.0107	-0.0321	-0.0472	-0.0651	-0.0816	-0.1019											52	-0.0053	-0.0027	-0.0087	-0.0094	-0.00723	-0.0228	-0.10013	-0.2683
3387.7	-10.1075	-10.1023	-10.1569								52	0	-0.0246	-0.0384	-0.0684	-0.0962	-0.1311	-0.1561		52	0	-0.011	-0.0335	-0.0465	-0.0675	-0.0855	-0.1064											54	-0.0043	-0.0025	-0.0086	-0.0096	-0.00743	-0.0236	-0.10353	-0.2742
3387.8	-10.1069	-10.1029	-10.1575								54	0	-0.0245	-0.0391	-0.0693	-0.0995	-0.1338	-0.1604		54	0	-0.0109	-0.0352	-0.0471	-0.0689	-0.0885	-0.1089											56	-0.0048	-0.0028	-0.0082	-0.0084	-0.00763	-0.02453	-0.10723	-0.27935
3387.9	-10.106	-10.1035	-10.1576								56	0	-0.025	-0.0405	-0.0725	-0.103	-0.1379	-0.1644		56	0	-0.0113	-0.035	-0.0492	-0.071	-0.0895	-0.1115											58	-0.0042	-0.0033	-0.0086	-0.0091	-0.00797	-0.02533	-0.1106	-0.2845
3388	-10.1053	-10.1041	-10.1568								58	0	-0.0257	-0.0412	-0.073	-0.1049	-0.1391	-0.171		58	0	-0.0134	-0.0355	-0.0518	-0.0733	-0.0912	-0.1132											60	-0.0041	-0.0033	-0.0089	-0.0095	-0.00843	-0.02627	-0.11413	-0.2896
3388.1	-10.1048	-10.1047	-10.1551								60	0	-0.0267	-0.0416	-0.0749	-0.1076	-0.1432	-0.1732		60	0	-0.0126	-0.036	-0.0535	-0.0751	-0.0941	-0.1171											62	-0.0043	-0.0028	-0.0088	-0.0097	-0.0086	-0.0272	-0.11737	-0.2948
3388.2	-10.1046	-10.1053	-10.1528								62	0	-0.0261	-0.0437	-0.0753	-0.1088	-0.1455	-0.1794		62	0	-0.0126	-0.0384	-0.0547	-0.0768	-0.0939	-0.1191											64	-0.0033	-0.0025	-0.0092	-0.0088	-0.00893	-0.02797	-0.12057	-0.29905
3388.3	-10.1047	-10.1059	-10.1504								64	0	-0.0269	-0.0436	-0.0784	-0.1132	-0.1489	-0.1831		64	0	-0.0126	-0.0387	-0.056	-0.0771	-0.0963	-0.1224											66	-0.003	-0.0043	-0.0101	-0.0088	-0.00913	-0.02867	-0.12407	-0.3034
3388.4	-10.1049	-10.1066	-10.1483								66	0	-0.0275	-0.0443	-0.0799	-0.1155	-0.1515	-0.188		66	0	-0.0141	-0.0389	-0.0582	-0.0801	-0.0981	-0.1252											68	-0.0034	-0.0032	-0.0091	-0.0088	-0.00933	-0.02973	-0.12723	-0.30805
3388.5	-10.1052	-10.1071	-10.1466								68	0	-0.0284	-0.0458	-0.0816	-0.117	-0.1562	-0.1923		68	0	-0.0135	-0.0406	-0.0608	-0.0818	-0.1011	-0.127											70	-0.0019	-0.0035	-0.0097	-0.0095	-0.00967	-0.0306	-0.13053	-0.3113
3388.6	-10.1056	-10.1074	-10.1454								70	0	-0.0286	-0.0454	-0.0811	-0.1196	-0.1583	-0.1956		70	0	-0.0141	-0.0417	-0.0612	-0.0831	-0.1035	-0.1289											72	-0.0021	-0.0036	-0.0096	-0.0083	-0.00997	-0.03153	-0.13367	-0.3149
3388.7	-10.1058	-10.1075	-10.1447								72	0	-0.0281	-0.0473	-0.0836	-0.1223	-0.1583	-0.1978		72	0	-0.0141	-0.0423	-0.0624	-0.0848	-0.106	-0.1298											74	-0.0017	-0.0044	-0.0104	-0.0089	-0.01013	-0.03243	-0.137	-0.3187
3388.8	-10.1059	-10.1078	-10.1447								74	0	-0.0295	-0.0483	-0.0853	-0.1257	-0.1604	-0.2022		74	0	-0.0149	-0.0421	-0.0625	-0.0876	-0.1076	-0.1336											76	-0.0011	-0.005	-0.0108	-0.0086	-0.0104	-0.03333	-0.14027	-0.32245
3388.9	-10.1059	-10.1086	-10.1453								76	0	-0.0307	-0.0478	-0.0874	-0.1282	-0.1618	-0.2051		76	0	-0.0153	-0.0434	-0.0639	-0.0894	-0.1106	-0.1365											78	-0.0008	-0.0048	-0.0109	-0.0087	-0.01073	-0.03417	-0.14363	-0.32525
3389	-10.1059	-10.1102	-10.1461								78	0	-0.0303	-0.0487	-0.0892	-0.1303	-0.1643	-0.2112		78	0	-0.0152	-0.0447	-0.0655	-0.0911	-0.1105	-0.1382											80	-0.001	-0.0044	-0.0111	-0.0073	-0.01097	-0.03517	-0.14677	-0.3289
3389.1	-10.106	-10.1124	-10.1468								80	0	-0.0307	-0.049	-0.0907	-0.1344	-0.171	-0.2157		80	0	-0.0153	-0.0448	-0.066	-0.0923	-0.1106	-0.1402											82	-0.0001	-0.005	-0.0107	-0.0081	-0.0111	-0.03607	-0.15	-0.33175
3389.2	-10.1061	-10.1147	-10.1471								82	0	-0.0305	-0.0509	-0.0914	-0.1352	-0.1755	-0.2199		82	0	-0.0163	-0.0459	-0.0668	-0.0931	-0.1144	-0.1419											84	0.0002	-0.0053	-0.0113	-0.0078	-0.01137	-0.0369	-0.15313	-0.33475
3389.3	-10.1058	-10.1164	-10.147								84	0	-0.0313	-0.0495	-0.0924	-0.1367	-0.1797	-0.2245		84	0	-0.0167	-0.0474	-0.0694	-0.0946	-0.1184	-0.1449											86	0.0001	-0.0056	-0.0121	-0.0079	-0.01143	-0.03813	-0.15647	-0.3371
3389.4	-10.1052	-10.1171	-10.1467								86	0	-0.0322	-0.051	-0.0952	-0.1387	-0.1816	-0.2267		86	0	-0.0164	-0.0478	-0.0717	-0.095	-0.1192	-0.1473											88	0.001	-0.0055	-0.0113	-0.007	-0.01167	-0.03933	-0.15963	-0.33925
3389.5	-10.1043	-10.117	-10.1463								88	0	-0.0331	-0.052	-0.0947	-0.1414	-0.1839	-0.23		88	0	-0.0169	-0.0482	-0.0721	-0.0978	-0.1204	-0.1487											90	0.0008	-0.0058	-0.012	-0.0075	-0.0121	-0.04037	-0.16283	-0.34175
3389.6	-10.1034	-10.1166	-10.1459								90	0	-0.0335	-0.0509	-0.0971	-0.1446	-0.1849	-0.2326		90	0	-0.0174	-0.0486	-0.0736	-0.0997	-0.1223	-0.15											92	0.0007	-0.0057	-0.0122	-0.0072	-0.0123	-0.0414	-0.16587	-0.34395
3389.7	-10.1026	-10.1163	-10.1453								92	0	-0.0353	-0.053	-0.0977	-0.1454	-0.187	-0.2347		92	0	-0.0175	-0.0496	-0.0742	-0.1019	-0.125	-0.1531											94	0.0016	-0.0063	-0.0116	-0.0068	-0.01267	-0.0425	-0.1691	-0.34655
3389.8	-10.102	-10.1161	-10.1445								94	0	-0.0355	-0.0532	-0.0988	-0.1482	-0.1896	-0.2382		94	0	-0.0174	-0.0511	-0.0751	-0.1027	-0.1254	-0.1545											96	0.0011	-0.0069	-0.0125	-0.0068	-0.0126	-0.04353	-0.17213	-0.34785
3389.9	-10.1017	-10.1159	-10.1436								96	0	-0.0362	-0.054	-0.0996	-0.1503	-0.1918	-0.2421		96	0	-0.0175	-0.0517	-0.0755	-0.1037	-0.1276	-0.1557											98	0.0017	-0.0056	-0.0124	-0.0067	-0.01277	-0.04463	-0.17517	-0.3501
3390	-10.1018	-10.1158	-10.1432								98	0	-0.036	-0.0542	-0.0997	-0.1506	-0.1935	-0.2466		98	0	-0.0185	-0.0527	-0.0757	-0.1048	-0.1298	-0.158											100	0.002	-0.0062	-0.013	-0.0074	-0.013	-0.04567	-0.1783	-0.35245
3390.1	-10.1023	-10.1154	-10.1434								100	0	-0.0364	-0.0554	-0.1013	-0.1532	-0.1946	-0.2489		100	0	-0.0186	-0.0532	-0.0775	-0.1057	-0.1315	-0.1606											102	0.0011	-0.0071	-0.0134	-0.0063	-0.01333	-0.04667	-0.18107	-0.35365
3390.2	-10.1029	-10.1149	-10.1443																																			104	0.0025	-0.0081	-0.0126	-0.0069	-0.0136	-0.0475	-0.18433	-0.3552
3390.3	-10.1035	-10.1142	-10.1456																																			106	0.0025	-0.0071	-0.0129	-0.0065	-0.01377	-0.04887	-0.1875	-0.3568
3390.4	-10.1038	-10.1132	-10.1471																																			108	0.0026	-0.0074	-0.0134	-0.007	-0.0139	-0.04967	-0.1904	-0.3584
3390.5	-10.1038	-10.1119	-10.1484																																			110	0.0021	-0.0088	-0.0136	-0.0065	-0.0142	-0.0505	-0.1934	-0.3592
3390.6	-10.1037	-10.1103	-10.1495																																			112	0.0025	-0.0084	-0.0135	-0.0055	-0.01453	-0.05133	-0.1963	-0.36065
3390.7	-10.1034	-10.1085	-10.1502																																			114	0.0022	-0.0082	-0.0134	-0.0067	-0.01473	-0.0524	-0.19933	-0.36235
3390.8	-10.1029	-10.1067	-10.1507																																			116	0.0025	-0.0086	-0.0143	-0.0055	-0.015	-0.0533	-0.20227	-0.3634
3390.9	-10.1025	-10.1049	-10.151																																			118	0.0027	-0.0088	-0.0139	-0.0057	-0.01517	-0.0542	-0.2052	-0.3642
3391	-10.1022	-10.1033	-10.1515																																			120	0.0025	-0.0085	-0.0136	-0.0056	-0.01543	-0.05523	-0.208	-0.3651
3391.1	-10.1026	-10.1022	-10.1523																																			122	0.0025	-0.0093	-0.0137	-0.0061	-0.01553	-0.05603	-0.21093	-0.36615
3391.2	-10.1036	-10.1014	-10.1532																																			124	0.0024	-0.0092	-0.0138	-0.0052	-0.01583	-0.0569	-0.21377	-0.36685
3391.3	-10.1049	-10.1011	-10.1541																																			126	0.0029	-0.01	-0.0149	-0.0056	-0.01603	-0.05777	-0.2168	-0.36795
3391.4	-10.1061	-10.1012	-10.155																																			128	0.0024	-0.0098	-0.0141	-0.0056	-0.0164	-0.05877	-0.21933	-0.36825
3391.5	-10.1067	-10.1014	-10.1558																																			130	0.0026	-0.01	-0.0143	-0.0059	-0.01647	-0.05967	-0.22217	-0.36935
3391.6	-10.1066	-10.1018	-10.1567																																			132	0.0031	-0.0105	-0.0139	-0.006	-0.01683	-0.06033	-0.225	-0.3701
3391.7	-10.1063	-10.1024	-10.1579																																			134	0.0034	-0.0112	-0.0144	-0.0055	-0.01697	-0.0612	-0.22783	-0.37085
3391.8	-10.1061	-10.1031	-10.1595																																			136	0.0029	-0.0106	-0.0142	-0.006	-0.0172	-0.0622	-0.2306	-0.37095
3391.9	-10.1062	-10.1038	-10.161																																			138	0.0033	-0.0105	-0.0143	-0.0053	-0.01747	-0.06293	-0.2332	-0.3718
3392	-10.1065	-10.1044	-10.1621																																			140	0.0032	-0.0109	-0.0146	-0.0056	-0.01753	-0.0639	-0.23613	-0.3726
3392.1	-10.1065	-10.1047	-10.1626																																			142	0.0028	-0.0108	-0.0144	-0.0046	-0.01793	-0.06467	-0.2388	-0.37255
3392.2	-10.1061	-10.1048	-10.1623																																			144	0.0027	-0.011	-0.0148	-0.005	-0.0179	-0.0655	-0.24157	-0.3734
3392.3	-10.1051	-10.1045	-10.1615																																			146	0.0034	-0.0111	-0.015	-0.005	-0.01823	-0.0662	-0.24407	-0.3739
3392.4	-10.1038	-10.1039	-10.1606																																			148	0.003	-0.0106	-0.0143	-0.0045	-0.0186	-0.06707	-0.24687	-0.3744
3392.5	-10.1026	-10.103	-10.1596																																			150	0.0034	-0.0112	-0.0148	-0.005	-0.0188	-0.0679	-0.2495	-0.37425
3392.6	-10.1016	-10.1016	-10.1588
3392.7	-10.1008	-10.1	-10.158
3392.8	-10.1	-10.0983	-10.1572
3392.9	-10.0989	-10.0969	-10.1564
3393	-10.0976	-10.0959	-10.1557
3393.1	-10.0963	-10.0951	-10.1552
3393.2	-10.0955	-10.0946	-10.1551
3393.3	-10.0954	-10.0942	-10.1554
3393.4	-10.096	-10.0942	-10.1557
3393.5	-10.0969	-10.0947	-10.1557
3393.6	-10.0976	-10.0958	-10.1552
3393.7	-10.098	-10.0971	-10.1542
3393.8	-10.0982	-10.0984	-10.1531
3393.9	-10.0982	-10.0995	-10.1523
3394	-10.0983	-10.1004	-10.152
3394.1	-10.0984	-10.101	-10.152
3394.2	-10.0987	-10.1015	-10.1522
3394.3	-10.0994	-10.102	-10.152
3394.4	-10.1003	-10.1026	-10.1516
3394.5	-10.1015	-10.1031	-10.151
3394.6	-10.1027	-10.1037	-10.1506
3394.7	-10.1038	-10.1042	-10.1504
3394.8	-10.1047	-10.1047	-10.1503
3394.9	-10.1053	-10.105	-10.15
3395	-10.1056	-10.1052	-10.1492
3395.1	-10.1059	-10.1052	-10.1479
3395.2	-10.1062	-10.1051	-10.1465
3395.3	-10.1067	-10.1051	-10.1455
3395.4	-10.1075	-10.1053	-10.145
3395.5	-10.1084	-10.106	-10.1451
3395.6	-10.1092	-10.1069	-10.1453
3395.7	-10.1098	-10.108	-10.1454
3395.8	-10.11	-10.1089	-10.1454
3395.9	-10.1102	-10.1095	-10.1452
3396	-10.1104	-10.1098	-10.1451
3396.1	-10.1106	-10.1098	-10.1449
3396.2	-10.1106	-10.1096	-10.1447
3396.3	-10.1104	-10.1094	-10.1442
3396.4	-10.1101	-10.1091	-10.1435
3396.5	-10.1101	-10.1089	-10.1426
3396.6	-10.1103	-10.1087	-10.1418
3396.7	-10.1109	-10.1081	-10.1414
3396.8	-10.1116	-10.107	-10.1413
3396.9	-10.1125	-10.1055	-10.1415
3397	-10.1132	-10.1039	-10.1416
3397.1	-10.1136	-10.1026	-10.1418
3397.2	-10.1136	-10.1021	-10.1419
3397.3	-10.1131	-10.1023	-10.1423
3397.4	-10.1119	-10.1029	-10.143
3397.5	-10.1103	-10.1037	-10.1439
3397.6	-10.1084	-10.1043	-10.1451
3397.7	-10.1065	-10.1048	-10.1462
3397.8	-10.1048	-10.1051	-10.1473
3397.9	-10.1034	-10.1052	-10.1483
3398	-10.1023	-10.1053	-10.149
3398.1	-10.1011	-10.1052	-10.1494
3398.2	-10.0998	-10.1049	-10.1494
3398.3	-10.0982	-10.1046	-10.1491
3398.4	-10.0964	-10.1042	-10.1489
3398.5	-10.0948	-10.1036	-10.1488
3398.6	-10.0937	-10.1028	-10.1492
3398.7	-10.0933	-10.102	-10.1499
3398.8	-10.0937	-10.1013	-10.151
3398.9	-10.0949	-10.1008	-10.1521
3399	-10.0967	-10.1004	-10.1533
3399.1	-10.0987	-10.0999	-10.1544
3399.2	-10.1006	-10.0993	-10.1553
3399.3	-10.1021	-10.0985	-10.1561
3399.4	-10.1031	-10.0977	-10.1568
3399.5	-10.1038	-10.0971	-10.1573
3399.6	-10.1042	-10.097	-10.1576
3399.7	-10.1046	-10.0978	-10.1577
3399.8	-10.1052	-10.0994	-10.1577
3399.9	-10.106	-10.1014	-10.1576
3400	-10.1067	-10.1037	-10.1577
3400.1	-10.1073	-10.106	-10.1577
3400.2	-10.1075	-10.1083	-10.1576
3400.3	-10.1073	-10.1103	-10.1572
3400.4	-10.1068	-10.1119	-10.1566
3400.5	-10.1064	-10.113	-10.1559
3400.6	-10.1062	-10.1136	-10.1554
3400.7	-10.1065	-10.1137	-10.1551
3400.8	-10.1073	-10.1134	-10.155
3400.9	-10.1085	-10.1127	-10.1548
3401	-10.11	-10.1117	-10.1544
3401.1	-10.1114	-10.1106	-10.1538
3401.2	-10.1127	-10.1094	-10.1532
3401.3	-10.1135	-10.1084	-10.1528
3401.4	-10.114	-10.1077	-10.1527
3401.5	-10.1141	-10.1074	-10.1529
3401.6	-10.1137	-10.1074	-10.1532
3401.7	-10.1126	-10.1073	-10.1532
3401.8	-10.1107	-10.107	-10.1531
3401.9	-10.1084	-10.1062	-10.153
3402	-10.1061	-10.1054	-10.1531
3402.1	-10.1043	-10.105	-10.1534
3402.2	-10.103	-10.1052	-10.1538
3402.3	-10.102	-10.1063	-10.1542
3402.4	-10.1007	-10.1076	-10.1545
3402.5	-10.0991	-10.109	-10.1547
3402.6	-10.0974	-10.1099	-10.155
3402.7	-10.096	-10.1106	-10.1554
3402.8	-10.0953	-10.1111	-10.1559
3402.9	-10.0953	-10.1115	-10.1562
3403	-10.0958	-10.1117	-10.1563
3403.1	-10.0964	-10.1118	-10.1561
3403.2	-10.0968	-10.1115	-10.1558
3403.3	-10.0969	-10.1109	-10.1555
3403.4	-10.0966	-10.1102	-10.1554
3403.5	-10.096	-10.1097	-10.1554
3403.6	-10.0953	-10.1093	-10.1553
3403.7	-10.0949	-10.1093	-10.1552
3403.8	-10.095	-10.1094	-10.1551
3403.9	-10.0954	-10.1096	-10.1548
3404	-10.0959	-10.1099	-10.1546
3404.1	-10.0961	-10.1101	-10.154
3404.2	-10.096	-10.1102	-10.1531
3404.3	-10.0957	-10.11	-10.1518
3404.4	-10.095	-10.1093	-10.1502
3404.5	-10.0942	-10.108	-10.1486
3404.6	-10.0934	-10.1062	-10.1473
3404.7	-10.0929	-10.1041	-10.1465
3404.8	-10.0931	-10.102	-10.1463
3404.9	-10.0942	-10.1002	-10.1467
3405	-10.096	-10.0989	-10.1477
3405.1	-10.0981	-10.0981	-10.1494
3405.2	-10.1002	-10.0975	-10.1516
3405.3	-10.1021	-10.0969	-10.154
3405.4	-10.1036	-10.0962	-10.1562
3405.5	-10.1047	-10.0954	-10.1582
3405.6	-10.1055	-10.0944	-10.1596
3405.7	-10.1062	-10.0934	-10.1608
3405.8	-10.1069	-10.0925	-10.1617
3405.9	-10.1077	-10.0922	-10.1624
3406	-10.1087	-10.0924	-10.1627
3406.1	-10.1095	-10.0932	-10.1625
3406.2	-10.1098	-10.0946	-10.1618
3406.3	-10.1096	-10.0962	-10.1607
3406.4	-10.1094	-10.0979	-10.1596
3406.5	-10.1093	-10.0996	-10.1587
3406.6	-10.1094	-10.1012	-10.158
3406.7	-10.1096	-10.1025	-10.1574
3406.8	-10.1095	-10.1035	-10.1567
3406.9	-10.1091	-10.1043	-10.156
3407	-10.1085	-10.1049	-10.155
3407.1	-10.1077	-10.1056	-10.154
3407.2	-10.1068	-10.1062	-10.1529
3407.3	-10.1058	-10.1067	-10.1523
3407.4	-10.105	-10.1068	-10.1524
3407.5	-10.1044	-10.1067	-10.1532
3407.6	-10.1038	-10.1064	-10.1545
3407.7	-10.1031	-10.1061	-10.1555
3407.8	-10.1023	-10.1056	-10.1559
3407.9	-10.1014	-10.105	-10.1555
3408	-10.1003	-10.1043	-10.1545
3408.1	-10.0992	-10.1035	-10.1532
3408.2	-10.0982	-10.103	-10.1521
3408.3	-10.0972	-10.1031	-10.1513
3408.4	-10.0965	-10.1038	-10.1509
3408.5	-10.0962	-10.105	-10.1509
3408.6	-10.0964	-10.1063	-10.1512
3408.7	-10.0967	-10.1073	-10.1517
3408.8	-10.0968	-10.1076	-10.1522
3408.9	-10.0965	-10.1072	-10.1525
3409	-10.0956	-10.1064	-10.1527
3409.1	-10.0944	-10.1053	-10.153
3409.2	-10.0929	-10.1043	-10.1535
3409.3	-10.0914	-10.1034	-10.1544
3409.4	-10.0901	-10.1026	-10.1553
3409.5	-10.0889	-10.1018	-10.1561
3409.6	-10.088	-10.1009	-10.1563
3409.7	-10.0873	-10.0998	-10.1557
3409.8	-10.0868	-10.0987	-10.1544
3409.9	-10.0863	-10.0978	-10.1527
3410	-10.0857	-10.0972	-10.1509
3410.1	-10.0847	-10.0968	-10.149
3410.2	-10.0833	-10.0965	-10.1472
3410.3	-10.0812	-10.0961	-10.1455
3410.4	-10.0784	-10.0958	-10.1439
3410.5	-10.0752	-10.0956	-10.1425
3410.6	-10.0719	-10.0953	-10.1411
3410.7	-10.069	-10.0949	-10.1398
3410.8	-10.0667	-10.0941	-10.1385
3410.9	-10.0648	-10.0931	-10.1371
3411	-10.0633	-10.0918	-10.1358
3411.1	-10.0617	-10.0906	-10.1348
3411.2	-10.0602	-10.0894	-10.1343
3411.3	-10.0588	-10.0883	-10.1344
3411.4	-10.0576	-10.087	-10.1351
3411.5	-10.0567	-10.0856	-10.1365
3411.6	-10.0565	-10.084	-10.1383
3411.7	-10.0576	-10.0823	-10.1403
3411.8	-10.0601	-10.0807	-10.1424
3411.9	-10.0641	-10.0793	-10.1444
3412	-10.0694	-10.0782	-10.1463
3412.1	-10.0752	-10.0776	-10.1481
3412.2	-10.081	-10.0777	-10.1498
3412.3	-10.0865	-10.0787	-10.1513
3412.4	-10.0917	-10.0803	-10.1527
3412.5	-10.0966	-10.0826	-10.1539
3412.6	-10.1016	-10.0855	-10.155
3412.7	-10.1069	-10.0889	-10.1564
3412.8	-10.1123	-10.0926	-10.1581
3412.9	-10.1176	-10.0965	-10.1602
3413	-10.1222	-10.1002	-10.1625
3413.1	-10.1258	-10.1036	-10.1645
3413.2	-10.1283	-10.1068	-10.166
3413.3	-10.1302	-10.11	-10.1668
3413.4	-10.132	-10.1135	-10.1671
3413.5	-10.1341	-10.1173	-10.167
3413.6	-10.1364	-10.1212	-10.1667
3413.7	-10.1387	-10.1251	-10.1664
3413.8	-10.1404	-10.1285	-10.1662
3413.9	-10.1413	-10.1315	-10.1661
3414	-10.1413	-10.134	-10.1662
3414.1	-10.1404	-10.1359	-10.1664
3414.2	-10.1388	-10.1372	-10.1667
3414.3	-10.1371	-10.1378	-10.1668
3414.4	-10.1356	-10.1378	-10.1669
3414.5	-10.1343	-10.1373	-10.1667
3414.6	-10.1331	-10.1368	-10.1663
3414.7	-10.1317	-10.1363	-10.1655
3414.8	-10.1301	-10.136	-10.1645
3414.9	-10.128	-10.1356	-10.1631
3415	-10.1258	-10.1346	-10.1615
3415.1	-10.1236	-10.133	-10.1596
3415.2	-10.1215	-10.1308	-10.1576
3415.3	-10.1196	-10.1282	-10.1554
3415.4	-10.1179	-10.1255	-10.1532
3415.5	-10.1165	-10.1227	-10.1511
3415.6	-10.1153	-10.1199	-10.1492
3415.7	-10.1144	-10.1172	-10.1476
3415.8	-10.1136	-10.1145	-10.1464
3415.9	-10.113	-10.112	-10.1454
3416	-10.1124	-10.1098	-10.1447
3416.1	-10.112	-10.1079	-10.1445
3416.2	-10.1117	-10.1064	-10.1449
3416.3	-10.1115	-10.1055	-10.1455
3416.4	-10.1112	-10.1053	-10.1462
3416.5	-10.1106	-10.106	-10.1466
3416.6	-10.1097	-10.1075	-10.1465
3416.7	-10.1085	-10.1092	-10.146
3416.8	-10.1075	-10.1106	-10.145
3416.9	-10.1065	-10.1112	-10.1438
3417	-10.1057	-10.1108	-10.1426
3417.1	-10.1048	-10.1096	-10.1416
3417.2	-10.1038	-10.1079	-10.1408
3417.3	-10.1027	-10.1061	-10.1404
3417.4	-10.1015	-10.1044	-10.14
3417.5	-10.1005	-10.1033	-10.1397
3417.6	-10.1001	-10.1028	-10.1395
3417.7	-10.1003	-10.103	-10.1397
3417.8	-10.1009	-10.1036	-10.1403
3417.9	-10.1014	-10.1041	-10.1413
3418	-10.1015	-10.1044	-10.1422
3418.1	-10.1012	-10.1044	-10.143
3418.2	-10.1006	-10.1043	-10.1434
3418.3	-10.1002	-10.1045	-10.1438
3418.4	-10.1	-10.1047	-10.1441
3418.5	-10.0998	-10.105	-10.1446
3418.6	-10.0995	-10.1051	-10.1451
3418.7	-10.0992	-10.1049	-10.1456
3418.8	-10.0987	-10.1045	-10.1461
3418.9	-10.098	-10.1043	-10.1468
3419	-10.097	-10.1042	-10.1477
3419.1	-10.0956	-10.1041	-10.1489
3419.2	-10.0939	-10.1039	-10.1502
3419.3	-10.0922	-10.1035	-10.1512
3419.4	-10.0904	-10.1027	-10.1517
3419.5	-10.0886	-10.1014	-10.1515
3419.6	-10.0868	-10.0996	-10.151
3419.7	-10.0849	-10.0976	-10.1504
3419.8	-10.0831	-10.0955	-10.1499
3419.9	-10.0814	-10.0939	-10.1493
3420	-10.08	-10.0928	-10.1486
3420.1	-10.0791	-10.0918	-10.148
3420.2	-10.0788	-10.0909	-10.1475
3420.3	-10.0791	-10.0899	-10.1474
3420.4	-10.0797	-10.0891	-10.1475
3420.5	-10.0802	-10.0885	-10.1475
3420.6	-10.0804	-10.0883	-10.1473
3420.7	-10.0802	-10.0886	-10.1466
3420.8	-10.0796	-10.0892	-10.1453
3420.9	-10.0787	-10.0899	-10.1436
3421	-10.0778	-10.0906	-10.1416
3421.1	-10.077	-10.0914	-10.1396
3421.2	-10.0762	-10.0919	-10.1378
3421.3	-10.0754	-10.0924	-10.1363
3421.4	-10.0743	-10.0927	-10.1351
3421.5	-10.0726	-10.093	-10.134
3421.6	-10.0703	-10.0932	-10.1329
3421.7	-10.0673	-10.0931	-10.1316
3421.8	-10.0638	-10.0925	-10.1302
3421.9	-10.0603	-10.0913	-10.1289
3422	-10.0572	-10.0895	-10.128
3422.1	-10.0546	-10.087	-10.1277
3422.2	-10.0528	-10.0841	-10.1279
3422.3	-10.0519	-10.081	-10.1283
3422.4	-10.0519	-10.078	-10.1289
3422.5	-10.053	-10.0756	-10.1297
3422.6	-10.055	-10.0738	-10.1309
3422.7	-10.0578	-10.0723	-10.1326
3422.8	-10.0612	-10.071	-10.1346
3422.9	-10.0647	-10.0699	-10.1368
3423	-10.068	-10.0689	-10.1387
3423.1	-10.071	-10.0684	-10.1403
3423.2	-10.0735	-10.0684	-10.1417
3423.3	-10.0756	-10.0691	-10.1427
3423.4	-10.0774	-10.0704	-10.1437
3423.5	-10.0791	-10.0722	-10.1448
3423.6	-10.0809	-10.0745	-10.146
3423.7	-10.0832	-10.0773	-10.1475
3423.8	-10.0861	-10.0805	-10.1491
3423.9	-10.0895	-10.0839	-10.1505
3424	-10.093	-10.0875	-10.1515
3424.1	-10.0964	-10.091	-10.1518
3424.2	-10.0992	-10.0946	-10.1517
3424.3	-10.1011	-10.0982	-10.1514
3424.4	-10.1021	-10.1017	-10.1512
3424.5	-10.1023	-10.1048	-10.1513
3424.6	-10.1018	-10.107	-10.1518
3424.7	-10.1008	-10.1082	-10.1526
3424.8	-10.0998	-10.1084	-10.1535
3424.9	-10.0991	-10.1079	-10.1543
3425	-10.099	-10.1069	-10.1549
3425.1	-10.0995	-10.1055	-10.1555
3425.2	-10.1008	-10.1038	-10.156
3425.3	-10.1029	-10.1019	-10.1566
3425.4	-10.1059	-10.1	-10.157
3425.5	-10.1097	-10.0986	-10.1573
3425.6	-10.1141	-10.0979	-10.1573
3425.7	-10.1186	-10.098	-10.1572
3425.8	-10.1227	-10.099	-10.1571
3425.9	-10.1261	-10.1007	-10.157
3426	-10.1288	-10.1029	-10.1571
3426.1	-10.1307	-10.1056	-10.1577
3426.2	-10.1324	-10.1083	-10.1588
3426.3	-10.134	-10.1106	-10.1608
3426.4	-10.1357	-10.1123	-10.1634
3426.5	-10.1377	-10.1135	-10.1665
3426.6	-10.14	-10.1147	-10.1694
3426.7	-10.1426	-10.1163	-10.1718
3426.8	-10.1452	-10.1184	-10.1735
3426.9	-10.1475	-10.1209	-10.1744
3427	-10.1494	-10.1237	-10.1746
3427.1	-10.1508	-10.1265	-10.1743
3427.2	-10.1517	-10.1291	-10.1737
3427.3	-10.1523	-10.1316	-10.1727
3427.4	-10.1522	-10.1336	-10.1717
3427.5	-10.1513	-10.1353	-10.1709
3427.6	-10.1496	-10.1367	-10.1704
3427.7	-10.1475	-10.1378	-10.1703
3427.8	-10.1452	-10.1388	-10.1708
3427.9	-10.143	-10.1393	-10.1713
3428	-10.1409	-10.1391	-10.1714
3428.1	-10.1388	-10.1382	-10.1708
3428.2	-10.1366	-10.1367	-10.1697
3428.3	-10.1342	-10.1348	-10.1684
3428.4	-10.1315	-10.1326	-10.1675
3428.5	-10.1286	-10.1302	-10.1672
3428.6	-10.1256	-10.1275	-10.1674
3428.7	-10.1226	-10.1248	-10.1676
3428.8	-10.1198	-10.1221	-10.1673
3428.9	-10.1175	-10.1197	-10.1665
3429	-10.1155	-10.1176	-10.1652
3429.1	-10.1137	-10.1159	-10.1638
3429.2	-10.1119	-10.1145	-10.1625
3429.3	-10.1099	-10.1132	-10.1614
3429.4	-10.1077	-10.112	-10.1606
3429.5	-10.1054	-10.1107	-10.1602
3429.6	-10.103	-10.1095	-10.1602
3429.7	-10.1008	-10.1083	-10.1604
3429.8	-10.0987	-10.107	-10.1605
3429.9	-10.097	-10.1055	-10.1604
3430	-10.0957	-10.1039	-10.1599
3430.1	-10.0949	-10.1022	-10.1592
3430.2	-10.0946	-10.1008	-10.1583
3430.3	-10.0947	-10.0998	-10.1574
3430.4	-10.0952	-10.0993	-10.1567
3430.5	-10.0958	-10.0993	-10.1561
3430.6	-10.0965	-10.0997	-10.1555
3430.7	-10.0972	-10.1006	-10.1551
3430.8	-10.098	-10.1016	-10.1547
3430.9	-10.0987	-10.1026	-10.1547
3431	-10.0991	-10.1034	-10.155
3431.1	-10.0991	-10.1039	-10.1555
3431.2	-10.0989	-10.1042	-10.156
3431.3	-10.0984	-10.1042	-10.1561
3431.4	-10.098	-10.1041	-10.1556
3431.5	-10.0978	-10.1038	-10.1546
3431.6	-10.0981	-10.1033	-10.1533
3431.7	-10.0988	-10.1027	-10.1524
3431.8	-10.0997	-10.1019	-10.152
3431.9	-10.1005	-10.1012	-10.1522
3432	-10.1011	-10.1007	-10.1526
3432.1	-10.1015	-10.1007	-10.1529
3432.2	-10.1017	-10.1012	-10.1527
3432.3	-10.1016	-10.1021	-10.152
3432.4	-10.1012	-10.1031	-10.1509
3432.5	-10.1008	-10.1039	-10.1497
3432.6	-10.1005	-10.1046	-10.1487
3432.7	-10.1006	-10.1052	-10.148
3432.8	-10.1009	-10.1059	-10.1476
3432.9	-10.1012	-10.1066	-10.1473
3433	-10.1013	-10.1072	-10.1471
3433.1	-10.1012	-10.1075	-10.1468
3433.2	-10.101	-10.1077	-10.1464
3433.3	-10.101	-10.1078	-10.1459
3433.4	-10.1011	-10.1078	-10.1452
3433.5	-10.1012	-10.1077	-10.1445
3433.6	-10.101	-10.1075	-10.1439
3433.7	-10.1005	-10.1074	-10.1433
3433.8	-10.0996	-10.1075	-10.1429
3433.9	-10.0982	-10.108	-10.1427
3434	-10.0962	-10.1086	-10.1427
3434.1	-10.0935	-10.1086	-10.1428
3434.2	-10.0904	-10.1078	-10.1426
3434.3	-10.0871	-10.1061	-10.1421
3434.4	-10.0838	-10.1038	-10.1409
3434.5	-10.0807	-10.1015	-10.1393
3434.6	-10.0777	-10.0994	-10.1374
3434.7	-10.075	-10.0976	-10.1358
3434.8	-10.0723	-10.0958	-10.1346
3434.9	-10.0695	-10.0936	-10.1339
3435	-10.0664	-10.091	-10.1336
3435.1	-10.063	-10.0881	-10.1334
3435.2	-10.0594	-10.085	-10.1335
3435.3	-10.056	-10.0817	-10.1339
3435.4	-10.0532	-10.0785	-10.1347
3435.5	-10.0511	-10.0754	-10.1359
3435.6	-10.0499	-10.0729	-10.1374
3435.7	-10.0499	-10.0713	-10.139
3435.8	-10.0512	-10.0707	-10.1406
3435.9	-10.0539	-10.0708	-10.142
3436	-10.0578	-10.0714	-10.1433
3436.1	-10.0625	-10.0718	-10.1443
3436.2	-10.0674	-10.0718	-10.145
3436.3	-10.0722	-10.0715	-10.1455
3436.4	-10.0766	-10.0712	-10.1461
3436.5	-10.0808	-10.0712	-10.1472
3436.6	-10.0847	-10.072	-10.1489
3436.7	-10.0886	-10.0739	-10.1509
3436.8	-10.0923	-10.0766	-10.1527
3436.9	-10.0959	-10.0798	-10.154
3437	-10.0995	-10.083	-10.1544
3437.1	-10.103	-10.0856	-10.154
3437.2	-10.1063	-10.0878	-10.1531
3437.3	-10.1091	-10.0897	-10.1519
3437.4	-10.1111	-10.0918	-10.1506
3437.5	-10.1122	-10.0942	-10.1494
3437.6	-10.1122	-10.0968	-10.1485
3437.7	-10.1112	-10.0996	-10.1477
3437.8	-10.1093	-10.102	-10.1472
3437.9	-10.1069	-10.1041	-10.1469
3438	-10.1045	-10.1057	-10.1468
3438.1	-10.1023	-10.1067	-10.1469
3438.2	-10.1004	-10.1071	-10.1472
3438.3	-10.0988	-10.1068	-10.148
3438.4	-10.0977	-10.1058	-10.1492
3438.5	-10.0974	-10.1042	-10.151
3438.6	-10.0979	-10.1022	-10.1532
3438.7	-10.0993	-10.1004	-10.1555
3438.8	-10.1017	-10.0991	-10.1579
3438.9	-10.1049	-10.0985	-10.1602
3439	-10.1089	-10.0986	-10.1626
3439.1	-10.1136	-10.0992	-10.1649
3439.2	-10.1187	-10.1	-10.167
3439.3	-10.1237	-10.101	-10.1691
3439.4	-10.1284	-10.1023	-10.171
3439.5	-10.1328	-10.104	-10.1727
3439.6	-10.1371	-10.1062	-10.174
3439.7	-10.1414	-10.1086	-10.1749
3439.8	-10.1457	-10.1112	-10.1754
3439.9	-10.1497	-10.1137	-10.1759
3440	-10.1529	-10.1161	-10.1763
3440.1	-10.1553	-10.1185	-10.1767
3440.2	-10.1568	-10.1209	-10.1769
3440.3	-10.1577	-10.1234	-10.1768
3440.4	-10.1581	-10.1256	-10.1763
3440.5	-10.1578	-10.1276	-10.1756
3440.6	-10.1568	-10.129	-10.1748
3440.7	-10.1546	-10.1301	-10.1741
3440.8	-10.1515	-10.1308	-10.1733
3440.9	-10.1477	-10.1312	-10.1724
3441	-10.1436	-10.1315	-10.1711
3441.1	-10.1397	-10.1315	-10.1695
3441.2	-10.1361	-10.1313	-10.1676
3441.3	-10.1327	-10.1309	-10.1657
3441.4	-10.1296	-10.1304	-10.1641
3441.5	-10.1266	-10.1299	-10.1628
3441.6	-10.1238	-10.1296	-10.162
3441.7	-10.1213	-10.1296	-10.1613
3441.8	-10.1193	-10.1297	-10.1607
3441.9	-10.1181	-10.1298	-10.16
3442	-10.1175	-10.1294	-10.1594
3442.1	-10.1174	-10.1284	-10.1589
3442.2	-10.1174	-10.1266	-10.1589
3442.3	-10.1174	-10.1243	-10.1594
3442.4	-10.1171	-10.1217	-10.1604
3442.5	-10.1167	-10.1191	-10.1619
3442.6	-10.1164	-10.1168	-10.1638
3442.7	-10.1163	-10.1151	-10.1657
3442.8	-10.1162	-10.1138	-10.1673
3442.9	-10.1159	-10.1128	-10.1684
3443	-10.1154	-10.1119	-10.1688
3443.1	-10.1147	-10.1109	-10.1684
3443.2	-10.1138	-10.1099	-10.1674
3443.3	-10.1131	-10.109	-10.1659
3443.4	-10.1124	-10.1082	-10.1642
3443.5	-10.1117	-10.1077	-10.1625
3443.6	-10.1108	-10.1075	-10.1611
3443.7	-10.1098	-10.1073	-10.1601
3443.8	-10.1085	-10.1071	-10.1596
3443.9	-10.1071	-10.1068	-10.1597
3444	-10.1055	-10.1064	-10.1601
3444.1	-10.1041	-10.1058	-10.1606
3444.2	-10.1028	-10.1052	-10.161
3444.3	-10.1019	-10.1046	-10.161
3444.4	-10.1011	-10.1039	-10.1607
3444.5	-10.1004	-10.1034	-10.1604
3444.6	-10.0995	-10.103	-10.1604
3444.7	-10.0984	-10.1029	-10.1609
3444.8	-10.0974	-10.103	-10.1617
3444.9	-10.0965	-10.1032	-10.1624
3445	-10.0959	-10.1034	-10.1626
3445.1	-10.0956	-10.1035	-10.162
3445.2	-10.0953	-10.1035	-10.1606
3445.3	-10.0951	-10.1036	-10.1587
3445.4	-10.0949	-10.1038	-10.1567
3445.5	-10.0949	-10.1043	-10.1548
3445.6	-10.0951	-10.1048	-10.1534
3445.7	-10.0956	-10.1052	-10.1524
3445.8	-10.0965	-10.1052	-10.1517
3445.9	-10.0978	-10.105	-10.1511
3446	-10.0997	-10.1045	-10.1506
3446.1	-10.102	-10.1041	-10.1499
3446.2	-10.1044	-10.1039	-10.149
3446.3	-10.1065	-10.104	-10.1477
3446.4	-10.108	-10.1043	-10.1463
3446.5	-10.109	-10.1049	-10.1449
3446.6	-10.1095	-10.1058	-10.144
3446.7	-10.1098	-10.107	-10.1436
3446.8	-10.1101	-10.1084	-10.1438
3446.9	-10.1103	-10.1096	-10.1444
3447	-10.1103	-10.1104	-10.1449
3447.1	-10.1099	-10.1105	-10.145
3447.2	-10.1089	-10.1099	-10.1444
3447.3	-10.1074	-10.109	-10.1429
3447.4	-10.1057	-10.1079	-10.1409
3447.5	-10.1039	-10.107	-10.1386
3447.6	-10.1022	-10.1061	-10.1363
3447.7	-10.1002	-10.1053	-10.1341
3447.8	-10.0977	-10.1047	-10.1321
3447.9	-10.0946	-10.1044	-10.1306
3448	-10.091	-10.1044	-10.1295
3448.1	-10.0871	-10.1044	-10.1291
3448.2	-10.0827	-10.1042	-10.1293
3448.3	-10.0779	-10.1034	-10.13
3448.4	-10.0728	-10.1019	-10.1308
3448.5	-10.0676	-10.0997	-10.1316
3448.6	-10.063	-10.097	-10.132
3448.7	-10.0593	-10.0937	-10.1323
3448.8	-10.057	-10.0901	-10.1324
3448.9	-10.0563	-10.0865	-10.1326
3449	-10.0571	-10.0831	-10.1331
3449.1	-10.0593	-10.0801	-10.1338
3449.2	-10.0625	-10.0779	-10.135
3449.3	-10.0665	-10.0767	-10.1368
3449.4	-10.0709	-10.0767	-10.1391
3449.5	-10.0755	-10.0778	-10.1417
3449.6	-10.08	-10.0797	-10.1442
3449.7	-10.0845	-10.082	-10.1464
3449.8	-10.0889	-10.0845	-10.1483
3449.9	-10.0934	-10.087	-10.1502
3450	-10.0978	-10.0896	-10.1525
3450.1	-10.1023	-10.0921	-10.1551
3450.2	-10.1072	-10.0946	-10.1581
3450.3	-10.1127	-10.0972	-10.1611
3450.4	-10.1189	-10.1	-10.164
3450.5	-10.1255	-10.1032	-10.1663
3450.6	-10.132	-10.1067	-10.1679
3450.7	-10.1379	-10.1101	-10.1687
3450.8	-10.1425	-10.1134	-10.1688
3450.9	-10.1459	-10.1162	-10.1685
3451	-10.148	-10.1186	-10.168
3451.1	-10.1491	-10.1207	-10.1676
3451.2	-10.1494	-10.1229	-10.1669
3451.3	-10.149	-10.1252	-10.1661
3451.4	-10.148	-10.1276	-10.165
3451.5	-10.1464	-10.1299	-10.1638
3451.6	-10.1443	-10.1318	-10.1625
3451.7	-10.1419	-10.1334	-10.1615
3451.8	-10.1395	-10.1346	-10.1605
3451.9	-10.1374	-10.1357	-10.1597
3452	-10.1356	-10.1366	-10.1587
3452.1	-10.1341	-10.1373	-10.1578
3452.2	-10.1326	-10.1375	-10.1571
3452.3	-10.1309	-10.1369	-10.1566
3452.4	-10.1289	-10.1356	-10.1563
3452.5	-10.1266	-10.1335	-10.1561
3452.6	-10.124	-10.1308	-10.1556
3452.7	-10.1216	-10.1278	-10.1548
3452.8	-10.1194	-10.1247	-10.1539
3452.9	-10.1178	-10.1215	-10.153
3453	-10.1166	-10.1184	-10.1526
3453.1	-10.1158	-10.1158	-10.1528
3453.2	-10.1155	-10.1139	-10.1532
3453.3	-10.1155	-10.113	-10.1535
3453.4	-10.1157	-10.1127	-10.1534
3453.5	-10.1158	-10.1128	-10.1527
3453.6	-10.1155	-10.1128	-10.1517
3453.7	-10.115	-10.1125	-10.1508
3453.8	-10.1141	-10.1121	-10.1502
3453.9	-10.1131	-10.1116	-10.15
3454	-10.1119	-10.111	-10.1502
3454.1	-10.1107	-10.1105	-10.1509
3454.2	-10.1096	-10.11	-10.1521
3454.3	-10.1086	-10.1098	-10.1538
3454.4	-10.1078	-10.11	-10.156
3454.5	-10.1069	-10.1106	-10.1583
3454.6	-10.1058	-10.1117	-10.1605
3454.7	-10.1046	-10.1129	-10.1621
3454.8	-10.1034	-10.1141	-10.163
3454.9	-10.1024	-10.1149	-10.1631
3455	-10.1017	-10.1151	-10.1626
3455.1	-10.1015	-10.1146	-10.1617
3455.2	-10.1018	-10.1134	-10.1609
3455.3	-10.1024	-10.1118	-10.1603
3455.4	-10.1032	-10.11	-10.1601
3455.5	-10.1037	-10.1082	-10.1598
3455.6	-10.1039	-10.1065	-10.1593
3455.7	-10.104	-10.1052	-10.1584
3455.8	-10.1039	-10.1043	-10.157
3455.9	-10.1041	-10.104	-10.1556
3456	-10.1042	-10.1042	-10.1544
3456.1	-10.1044	-10.1049	-10.1536
3456.2	-10.1043	-10.106	-10.1535
3456.3	-10.1039	-10.1074	-10.154
3456.4	-10.1034	-10.1087	-10.1549
3456.5	-10.1027	-10.1098	-10.1558
3456.6	-10.102	-10.1105	-10.1562
3456.7	-10.1011	-10.1108	-10.1559
3456.8	-10.1	-10.1107	-10.155
3456.9	-10.099	-10.1103	-10.1538
3457	-10.0981	-10.11	-10.1528
3457.1	-10.0977	-10.1099	-10.152
3457.2	-10.0978	-10.1102	-10.1513
3457.3	-10.0983	-10.1109	-10.1506
3457.4	-10.0991	-10.1117	-10.1499
3457.5	-10.0999	-10.1123	-10.1495
3457.6	-10.1007	-10.1122	-10.1495
3457.7	-10.1013	-10.1114	-10.1501
3457.8	-10.1018	-10.1099	-10.1512
3457.9	-10.1025	-10.108	-10.1527
3458	-10.1035	-10.1059	-10.1542
3458.1	-10.1047	-10.104	-10.1554
3458.2	-10.1062	-10.1024	-10.1562
3458.3	-10.1078	-10.1011	-10.1567
3458.4	-10.1091	-10.0999	-10.1568
3458.5	-10.1097	-10.0986	-10.1569
3458.6	-10.1096	-10.0972	-10.1569
3458.7	-10.1087	-10.0959	-10.1571
3458.8	-10.1073	-10.0953	-10.1576
3458.9	-10.1057	-10.0955	-10.1584
3459	-10.1043	-10.0966	-10.1593
3459.1	-10.1033	-10.0983	-10.1602
3459.2	-10.1029	-10.1001	-10.1609
3459.3	-10.1029	-10.1019	-10.1616
3459.4	-10.1033	-10.1032	-10.1622
3459.5	-10.1037	-10.1042	-10.1628
3459.6	-10.1038	-10.1048	-10.1632
3459.7	-10.1036	-10.1049	-10.1633
3459.8	-10.103	-10.1048	-10.1629
3459.9	-10.1024	-10.1046	-10.1618
3460	-10.102	-10.1044	-10.1604
3460.1	-10.1017	-10.1044	-10.1588
3460.2	-10.1019	-10.1042	-10.1574
3460.3	-10.1022	-10.104	-10.1564
3460.4	-10.1028	-10.1038	-10.156
3460.5	-10.1034	-10.1038	-10.1559
3460.6	-10.1039	-10.1041	-10.1559
3460.7	-10.1044	-10.1047	-10.1558
3460.8	-10.1048	-10.1052	-10.1555
3460.9	-10.105	-10.1055	-10.1551
3461	-10.1049	-10.1054	-10.1548
3461.1	-10.1047	-10.1051	-10.1547
3461.2	-10.1045	-10.1046	-10.1546
3461.3	-10.1042	-10.1038	-10.1546
3461.4	-10.1038	-10.1028	-10.1546
3461.5	-10.103	-10.1017	-10.1546
3461.6	-10.1021	-10.1008	-10.1548
3461.7	-10.1012	-10.1002	-10.1551
3461.8	-10.1007	-10.1002	-10.1552
3461.9	-10.1006	-10.1007	-10.1551
3462	-10.1009	-10.1017	-10.1548
3462.1	-10.1012	-10.1028	-10.1544
3462.2	-10.1014	-10.1039	-10.1541
3462.3	-10.1014	-10.1049	-10.1539
3462.4	-10.1011	-10.1057	-10.1537
3462.5	-10.1005	-10.1061	-10.1537
3462.6	-10.0999	-10.1062	-10.1537
3462.7	-10.0994	-10.1059	-10.1536
3462.8	-10.0993	-10.1057	-10.1535
3462.9	-10.0996	-10.1055	-10.1533
3463	-10.0999	-10.1054	-10.1534
3463.1	-10.1002	-10.1052	-10.1537
3463.2	-10.1005	-10.1045	-10.154
3463.3	-10.1008	-10.1031	-10.154
3463.4	-10.1014	-10.1014	-10.1537
3463.5	-10.1021	-10.0996	-10.1531
3463.6	-10.1027	-10.0982	-10.1524
3463.7	-10.1028	-10.0975	-10.1521
3463.8	-10.1028	-10.0973	-10.1521
3463.9	-10.1027	-10.0975	-10.1522
3464	-10.1028	-10.0975	-10.1523
3464.1	-10.1032	-10.0972	-10.1521
3464.2	-10.104	-10.0966	-10.1515
3464.3	-10.1051	-10.0958	-10.1504
3464.4	-10.1064	-10.095	-10.1489
3464.5	-10.1077	-10.0944	-10.1471
3464.6	-10.1086	-10.0941	-10.1455
3464.7	-10.1088	-10.0939	-10.1442
3464.8	-10.1085	-10.0937	-10.1435
3464.9	-10.1078	-10.0936	-10.1433
3465	-10.1071	-10.0934	-10.1436
3465.1	-10.1064	-10.0934	-10.1442
3465.2	-10.1055	-10.0935	-10.145
3465.3	-10.1042	-10.094	-10.1457
3465.4	-10.1024	-10.0947	-10.1464
3465.5	-10.1005	-10.0953	-10.1473
3465.6	-10.0989	-10.0955	-10.1483
3465.7	-10.0978	-10.0953	-10.1493
3465.8	-10.0972	-10.095	-10.15
3465.9	-10.097	-10.0949	-10.1507
3466	-10.0971	-10.0952	-10.1512
3466.1	-10.0973	-10.0961	-10.1518
3466.2	-10.0975	-10.0971	-10.1524
3466.3	-10.0976	-10.0982	-10.153
3466.4	-10.0977	-10.099	-10.1536
3466.5	-10.0979	-10.0996	-10.1541
3466.6	-10.0983	-10.1	-10.1547
3466.7	-10.099	-10.1002	-10.1551
3466.8	-10.1001	-10.1002	-10.1554
3466.9	-10.1013	-10.1001	-10.1557
3467	-10.1024	-10.1	-10.156
3467.1	-10.1034	-10.1	-10.1563
3467.2	-10.1042	-10.1003	-10.1562
3467.3	-10.105	-10.1009	-10.1557
3467.4	-10.1057	-10.1018	-10.1549
3467.5	-10.1065	-10.1029	-10.1541
3467.6	-10.1073	-10.104	-10.1534
3467.7	-10.1078	-10.1049	-10.1529
3467.8	-10.1079	-10.1052	-10.1526
3467.9	-10.1076	-10.1049	-10.1523
3468	-10.107	-10.104	-10.152
3468.1	-10.1065	-10.1026	-10.1515
3468.2	-10.1062	-10.1011	-10.1508
3468.3	-10.1062	-10.0997	-10.1498
3468.4	-10.1065	-10.0988	-10.1488
3468.5	-10.1067	-10.0985	-10.1481
3468.6	-10.107	-10.0988	-10.1478
3468.7	-10.1071	-10.0996	-10.148
3468.8	-10.107	-10.1006	-10.1484
3468.9	-10.1068	-10.1017	-10.1488
3469	-10.1065	-10.1028	-10.149
3469.1	-10.1061	-10.1037	-10.1489
3469.2	-10.1059	-10.1046	-10.1487
3469.3	-10.1057	-10.1055	-10.1486
3469.4	-10.1055	-10.1065	-10.1487
3469.5	-10.1054	-10.1076	-10.1491
3469.6	-10.1053	-10.1087	-10.1496
3469.7	-10.1052	-10.1095	-10.1502
3469.8	-10.105	-10.11	-10.1509
3469.9	-10.1048	-10.1102	-10.1518
3470	-10.1044	-10.1098	-10.1529
3470.1	-10.1039	-10.1092	-10.1539
3470.2	-10.1033	-10.1083	-10.1547
3470.3	-10.1028	-10.1072	-10.1552
3470.4	-10.1028	-10.1059	-10.1552
3470.5	-10.1031	-10.1047	-10.155
3470.6	-10.1036	-10.1035	-10.1546
3470.7	-10.1042	-10.1025	-10.1542
3470.8	-10.1046	-10.1016	-10.154
3470.9	-10.1047	-10.1007	-10.154
3471	-10.1044	-10.1	-10.1542
3471.1	-10.1037	-10.0992	-10.1546
3471.2	-10.1026	-10.0985	-10.1551
3471.3	-10.1013	-10.0977	-10.1556
3471.4	-10.0999	-10.0969	-10.1561
3471.5	-10.0988	-10.0959	-10.1567
3471.6	-10.098	-10.0949	-10.1574
3471.7	-10.0978	-10.094	-10.1583
3471.8	-10.098	-10.0936	-10.1593
3471.9	-10.0983	-10.0939	-10.1601
3472	-10.0983	-10.0951	-10.161
3472.1	-10.0978	-10.097	-10.1616
3472.2	-10.0969	-10.0994	-10.162
3472.3	-10.096	-10.1019	-10.1619
3472.4	-10.0955	-10.1041	-10.1613
3472.5	-10.0957	-10.106	-10.1606
3472.6	-10.0966	-10.1072	-10.16
3472.7	-10.0979	-10.1077	-10.1595
3472.8	-10.099	-10.1077	-10.1592
3472.9	-10.0997	-10.1075	-10.159
3473	-10.0999	-10.1073	-10.1587
3473.1	-10.1001	-10.1072	-10.1586
3473.2	-10.1006	-10.1072	-10.1584
3473.3	-10.1014	-10.1072	-10.1581
3473.4	-10.1024	-10.1071	-10.1576
3473.5	-10.1032	-10.107	-10.1571
3473.6	-10.1038	-10.1066	-10.1566
3473.7	-10.1042	-10.1061	-10.1563
3473.8	-10.1047	-10.1053	-10.1565
3473.9	-10.1055	-10.1045	-10.1572
3474	-10.1065	-10.1038	-10.1582
3474.1	-10.1074	-10.1033	-10.1593
3474.2	-10.1081	-10.103	-10.1602
3474.3	-10.1085	-10.1028	-10.1606
3474.4	-10.1085	-10.1026	-10.1604
3474.5	-10.1083	-10.1025	-10.1596
3474.6	-10.1077	-10.1025	-10.1585
3474.7	-10.1069	-10.1027	-10.1571
3474.8	-10.1059	-10.1029	-10.1559
3474.9	-10.1049	-10.103	-10.155
3475	-10.1037	-10.1031	-10.1547
3475.1	-10.1025	-10.1029	-10.1549
3475.2	-10.1013	-10.1027	-10.1555
3475.3	-10.1002	-10.1024	-10.1562
3475.4	-10.0996	-10.1021	-10.1565
3475.5	-10.0995	-10.1019	-10.1565
3475.6	-10.1	-10.1019	-10.1561
3475.7	-10.1008	-10.1023	-10.1556
3475.8	-10.1015	-10.1029	-10.155
3475.9	-10.1019	-10.1037	-10.1544
3476	-10.1022	-10.1043	-10.1537
3476.1	-10.1024	-10.1045	-10.1531
3476.2	-10.1024	-10.1045	-10.1526
3476.3	-10.1023	-10.1042	-10.1524
3476.4	-10.1019	-10.104	-10.1527
3476.5	-10.1015	-10.104	-10.1532
3476.6	-10.1011	-10.104	-10.1537
3476.7	-10.1009	-10.1039	-10.1541
3476.8	-10.1009	-10.1035	-10.1544
3476.9	-10.1009	-10.103	-10.1547
3477	-10.1009	-10.1024	-10.1549
3477.1	-10.1007	-10.1019	-10.1549
3477.2	-10.1006	-10.1018	-10.1546
3477.3	-10.1005	-10.1019	-10.154
3477.4	-10.1004	-10.1021	-10.1533
3477.5	-10.1002	-10.1023	-10.1528
3477.6	-10.0999	-10.1022	-10.1529
3477.7	-10.0995	-10.1019	-10.1533
3477.8	-10.0991	-10.1016	-10.1541
3477.9	-10.0988	-10.1016	-10.1547
3478	-10.0988	-10.1016	-10.1553
3478.1	-10.099	-10.1015	-10.1556
3478.2	-10.0995	-10.1007	-10.1559
3478.3	-10.0999	-10.0994	-10.156
3478.4	-10.0999	-10.0978	-10.1559
3478.5	-10.0993	-10.0968	-10.1556
3478.6	-10.0982	-10.0968	-10.1552
3478.7	-10.0968	-10.0977	-10.1547
3478.8	-10.0958	-10.0989	-10.1545
3478.9	-10.0952	-10.1001	-10.1546
3479	-10.095	-10.101	-10.1547
3479.1	-10.0953	-10.1019	-10.1547
3479.2	-10.0958	-10.1032	-10.1543
3479.3	-10.0966	-10.1047	-10.1538
3479.4	-10.0975	-10.1064	-10.1537
3479.5	-10.0985	-10.1078	-10.1543
3479.6	-10.0994	-10.1087	-10.1555
3479.7	-10.1003	-10.1091	-10.1567
3479.8	-10.1013	-10.1092	-10.1575
3479.9	-10.1024	-10.1094	-10.1576
3480	-10.1035	-10.1097	-10.1574
3480.1	-10.1044	-10.1102	-10.157
3480.2	-10.1049	-10.1108	-10.1569
3480.3	-10.105	-10.1116	-10.157
3480.4	-10.1049	-10.1126	-10.1573
3480.5	-10.1049	-10.1136	-10.1576
3480.6	-10.1053	-10.1144	-10.158
3480.7	-10.1062	-10.1147	-10.1582
3480.8	-10.1073	-10.1145	-10.1584
3480.9	-10.1082	-10.114	-10.1583
3481	-10.1086	-10.1136	-10.1579
3481.1	-10.1084	-10.1133	-10.1575
3481.2	-10.1076	-10.1133	-10.1571
3481.3	-10.1065	-10.1135	-10.1567
3481.4	-10.1057	-10.1136	-10.1564
3481.5	-10.1053	-10.1136	-10.1562
3481.6	-10.1055	-10.1132	-10.156
3481.7	-10.1061	-10.1127	-10.156
3481.8	-10.1066	-10.112	-10.1562
3481.9	-10.1067	-10.1113	-10.1567
3482	-10.1062	-10.1106	-10.157
3482.1	-10.1054	-10.1098	-10.1572
3482.2	-10.1048	-10.1091	-10.1571
3482.3	-10.1045	-10.1085	-10.157
3482.4	-10.1047	-10.1082	-10.157
3482.5	-10.105	-10.1079	-10.1575
3482.6	-10.1052	-10.1077	-10.1585
3482.7	-10.105	-10.1074	-10.1599
3482.8	-10.1047	-10.107	-10.1614
3482.9	-10.1042	-10.1069	-10.1628
3483	-10.1039	-10.1072	-10.164
3483.1	-10.1039	-10.1081	-10.165
3483.2	-10.1041	-10.1094	-10.1658
3483.3	-10.1045	-10.1109	-10.1661
3483.4	-10.1049	-10.1121	-10.1656
3483.5	-10.1052	-10.113	-10.1643
3483.6	-10.1052	-10.1135	-10.1625
3483.7	-10.1049	-10.1138	-10.1606
3483.8	-10.1042	-10.1141	-10.1593
3483.9	-10.1032	-10.1144	-10.1586
3484	-10.1019	-10.1147	-10.1584
3484.1	-10.1005	-10.1152	-10.1583
3484.2	-10.099	-10.116	-10.1581
3484.3	-10.0975	-10.1168	-10.1577
3484.4	-10.0961	-10.1175	-10.1572
3484.5	-10.0948	-10.1178	-10.1566
3484.6	-10.0937	-10.1178	-10.1561
3484.7	-10.0929	-10.1177	-10.1555
3484.8	-10.0924	-10.1178	-10.1549
3484.9	-10.0922	-10.1181	-10.1541
[truncated: 32 more columns]

## Sheet: Figure 6
Figure 6c
	Control				IMQ+FeN4O2-SACs				FeN4O2-SACs				IMQ				IMQ+Cal
0	0	0	0	0	0	0	0	0	0	0	0	0	0	0	0	0	0	0	0	0
1	0	0	0	0	0.63	0.42	0.74	0.73	0	0	0	0	0.49	0.34	0.73	1.34	0.31	0.49	0.79	1.01
2	0	0	0	0	1.09	0.77	1.31	1.36	0	0	0	0	0.87	0.94	1.32	1.84	0.67	0.53	0.89	0.96
3	0	0	0	0	1.56	1.36	1.67	1.81	0	0	0	0	1.64	1.32	2.31	2.57	1.49	1.69	2.11	2.01
4	0	0	0	0	1.64	1.44	1.79	2.11	0	0	0	0	1.89	1.94	2.62	2.77	1.76	2.14	2.37	2.18
5	0	0	0	0	1.85	1.78	1.91	2.23	0	0	0	0	2.64	2.89	3.1	3.24	2.09	2.61	2.71	2.31
6	0	0	0	0	2.04	1.97	2.34	2.63	0	0	0	0	3.21	3.42	3.37	3.87	2.74	2.69	2.43	2.87
7	0	0	0	0	2.21	2.46	2.71	2.83	0	0	0	0	3.79	4.02	3.67	4.11	3.24	3.11	2.84	3.29
8	0	0	0	0	2.31	1.97	2.33	2.91	0	0	0	0	4.04	4.36	4.11	4.17	2.97	3.02	2.71	2.97
Figure 6d
Days	Control				IMQ+FeN4O2-SACs				FeN4O2-SACs				IMQ				IMQ+Cal
0	0	0	0	0	0	0	0	0	0	0	0	0	0	0	0	0	0	0	0	0
1	0	0	0	0	0.63	0.44	0.39	0.42	0	0	0	0	0.73	0.65	0.47	0.57	0.54	0.39	0.61	0.53
2	0	0	0	0	0.83	0.78	0.69	0.92	0	0	0	0	1.13	1.27	1.35	2.04	0.95	0.84	0.73	0.91
3	0	0	0	0	1.75	1.34	1.86	2.11	0	0	0	0	2.87	3.21	3.36	3.09	1.42	1.37	1.98	1.44
4	0	0	0	0	2.64	2.65	2.31	2.86	0	0	0	0	4.03	3.75	4.21	3.66	1.84	2.04	2.44	2.89
5	0	0	0	0	2.76	2.91	3.14	3.25	0	0	0	0	4.86	4.39	4.73	5.03	2.13	2.36	2.72	3.04
6	0	0	0	0	3.32	2.95	3.09	3.41	0	0	0	0	5.23	5.38	5.03	5.68	2.43	2.83	3.26	3.22
7	0	0	0	0	3.65	3.71	3.85	3.26	0	0	0	0	5.53	5.97	6.03	6.17	3.21	3.36	3.61	3.53
8	0	0	0	0	3.89	4.11	3.63	3.71	0	0	0	0	6.43	6.73	6.28	6.9	3.32	3.65	3.89	3.72
Figure 6f
	Control				IMQ+FeN4O2-SACs				FeN4O2-SACs				IMQ				IMQ+Cal
Ear	10.8767	15.2667	16.1667	19.7	51	59	42.1333	48.5333	12.6	17.5	9.73333	12.5667	90.8	88.5333	82.4333	102.4	53.3	67.0333	65.4	72.9667
Back	10.8667	9.5	8.93333	13.7	54.4	49.7667	35.7333	58.7333	11.7333	11.2	7.06667	8.11667	88.8667	105.833	104.1	105.533	67.6	70.8333	59.8667	71.7
Figure 6h
	Control				IMQ+FeN4O2-SACs				FeN4O2-SACs				IMQ				IMQ+Cal
p-STAT1+	100	94	88	79	121	163	171	108	96	112	83	79	432	375	363	411	198	271	188	179
p-STAT3+	11	13	8	14	78	116	123	149	12	7	6	19	367	353	389	391	166	188	221	142
NF-κB p50+	21	14	17	13	152	144	178	131	18	26	12	13	444	471	420	413	311	289	304	266
CD3+	12	14	11	18	56	49	53	41	10	13	16	9	77	94	82	85	61	73	64	58
F4/80+	8	7	13	6	46	39	51	43	11	5	4	8	116	153	94	132	58	47	69	72
PCNA+	50	43	66	72	121	143	118	153	88	52	46	61	266	314	287	331	167	121	146	134
CD103+	11	7	17	9	37	44	28	31	9	12	6	8	88	74	63	82	65	72	59	68
Figure 6i
	Control				IMQ				IMQ+FeN4O2-SACs				IMQ+Cal				FeN4O2-SACs
Il-17a	1.11	0.96	1.12	1.04	1.75	1.93	1.62	1.87	1.02	1.33	1.12	1.08	1.42	1.56	1.31	1.71	0.92	1.31	0.62	0.87
Tnf-α	1.04	1	0.88	1.11	2.23	2.45	2.13	2.41	1.17	1.43	1.14	1.53	1.54	1.56	1.21	1.31	0.79	1.14	1.03	0.92
Il-12	1.25	0.99	0.93	1.12	2.11	2.23	1.82	1.93	1.43	1.47	1.09	1.26	1.41	1.57	1.3	1.53	0.93	0.96	1.13	0.83
Il-23	1.02	0.77	0.98	0.9	2.51	2.14	2.34	2.48	1.69	1.78	1.41	1.74	1.84	1.95	1.62	1.57	1.09	1.16	0.92	0.82
Figure 6k
Control	IMQ+FeN4O2-SACs	FeN4O2-SACs	IMQ	IMQ+Cal
9.44	26.523	9.053	49.849	27.751
11.842	24.553	13.66	51.036	32.099
6.356	13.943	3.431	48.626	21.569
2.357	18.64	6.465	45.527	30.478

## Sheet: Figure 7
Figure 7f												Figure 7h						Figure 7i									Figure 7j
	IMQ					IMQ+FeN4O2-SACs						Control	IMQ+FeN4O2-SACs	FeN4O2-SACs	IMQ	IMQ+Cal											Hours	Control			M5			M5+shESR1			M5+FeN4O2-SACs			M5+FeN4O2-SACs+shESR1
Fos	1.1	1.06	0.87	1.23	0.96	0.65	0.71	0.84	0.88	0.72		1.02	0.73	1.15	0.43	0.44											0	0.513446	0.507542	0.496425	0.513365	0.524337	0.532364	0.497164	0.531657	0.524717	0.521554	0.532356	0.506422	0.517163	0.501765	0.525718
Hif1a	0.96	1.12	1.26	0.87	0.91	0.73	0.81	0.65	0.71	0.86		0.89	0.56	0.93	0.27	0.36											24	0.732646	0.712356	0.742664	0.821436	0.786435	0.812121	0.846156	0.861427	0.916426	0.721	0.731276	0.823516	0.815663	0.765163	0.791755
Nfkbia	1.23	1.16	0.87	0.91	0.85	0.78	0.66	0.59	0.81	0.49		1.13	0.51	0.72	0.19	0.24											48	0.895435	1.01536	0.935479	1.29864	1.24433	1.17314	1.37653	1.41863	1.29157	1.13276	1.06187	0.997156	1.13652	1.14852	1.19626
Nqo1	0.83	1.11	1.04	0.97	0.86	0.42	0.71	0.51	0.54	0.73		0.77	0.63	1.05	0.35	0.41											72	1.41434	1.31534	1.37543	1.79865	1.93235	1.85225	2.11645	2.06516	1.99762	1.43256	1.56415	1.51166	1.66277	1.82517	1.69865
Slc26a9	1.05	1.03	1.26	0.84	0.94	0.85	0.67	0.82	0.79	0.61
																											Figure 7k
Figure 7g																												Control				M5				M5+shESR1				M5+FeN4O2-SACs				M5+FeN4O2-SACs+shESR1
SUID	AverageShortestPathLength	BetweennessCentrality	ClosenessCentrality	ClusteringCoefficient	Degree	Eccentricity	IsSingleNode	name	NeighborhoodConnectivity	NumberOfDirectedEdges	NumberOfUndirectedEdges	PartnerOfMultiEdgedNodePairs	Radiality	selected	SelfLoops	shared name	Stress	TopologicalCoefficient									TNF-α	1.11	1	1.12	0.85	1.57	1.83	2.21	1.97	3.14	2.54	2.92	2.18	1.33	1.21	1.52	0.89	1.85	1.63	2.22	1.91
224	4.33333	0.363475	0.230769	0.010989	14	9	FALSE	ESR1	2.85714	14	0	0	0.803922	FALSE	0	ESR1	40888	0.08									IL-6	0.79	1.1	0.93	1.13	1.28	1.72	1.98	1.89	2.43	3.01	1.96	2.34	1.44	1.05	1.11	0.86	1.97	1.79	1.28	1.82
89	4.14403	0.48174	0.241311	0.0769231	13	10	FALSE	FN1	5.69231	13	0	0	0.815057	FALSE	0	FN1	75502	0.11453									IL-8	1.21	0.88	0.93	1.04	4.89	5.31	5.25	4.7	5.99	6.17	5.43	6.22	3.43	3.57	3.87	3.12	4.86	5.23	4.67	4.38
126	5.58848	0.00966802	0.17894	0.621212	12	12	FALSE	ADAMTS3	9.41667	12	0	0	0.73009	FALSE	0	ADAMTS3	4738	0.40942
128	5.58848	0.00966802	0.17894	0.621212	12	12	FALSE	ADAMTS14	9.41667	12	0	0	0.73009	FALSE	0	ADAMTS14	4738	0.40942									Figure 7l
133	5.49383	0.0215849	0.182022	0.672727	11	12	FALSE	SPON2	9.09091	11	0	0	0.735657	FALSE	0	SPON2	4794	0.478469										Control				M5				M5+shESR1				M5+FeN4O2-SACs				M5+FeN4O2-SACs+shESR1
142	4.90947	0.0446223	0.203688	0.254545	11	11	FALSE	COL1A2	6.90909	11	0	0	0.770031	FALSE	0	COL1A2	10932	0.181818									FOS	1.13	0.82	1.2	1.11	1.54	2.11	1.77	1.61	2.89	2.74	3.19	2.43	0.93	0.78	1.24	0.63	2.66	2.27	1.93	1.59
199	5.23457	0.285354	0.191038	0.0363636	11	12	FALSE	PPARA	3.81818	11	0	0	0.750908	FALSE	0	PPARA	39922	0.109718									HIF1A	1.12	0.97	0.76	1.25	5.23	6.07	4.79	4.83	6.77	7.16	5.59	6.12	3.46	3.33	2.89	4.07	5.66	4.43	4.98	5.21
529	7.00412	0.0399311	0.142773	0.244444	10	13	FALSE	FZD2	4.3	10	0	0	0.646817	FALSE	0	FZD2	8388	0.26875									NFKBIA	1.07	1	1.22	0.79	6.03	5.12	4.87	5.26	5.9	6.42	6.34	7.01	3.87	3.51	2.99	3.67	5.46	4.97	5.32	6
79	5.70782	0.00283775	0.175198	0.844444	10	12	FALSE	ADAMTS8	9.9	10	0	0	0.723069	FALSE	0	ADAMTS8	1818	0.495									NQO1	0.88	1.12	1.19	0.97	8.67	7.33	8.13	6.19	9.43	7.79	9.13	8.64	5.32	3.95	4.75	5.12	7.43	6.98	7.54	8.21
83	5.70782	0.00283775	0.175198	0.844444	10	12	FALSE	ADAMTS18	9.9	10	0	0	0.723069	FALSE	0	ADAMTS18	1818	0.495									SLC26A9	0.73	1.31	1.14	0.95	3.67	2.58	4.05	3.34	3.66	4.79	6.13	5.21	3.33	2.18	2.09	2.78	4.44	3.73	5.19	3.24
93	5.70782	0.00283775	0.175198	0.844444	10	12	FALSE	ADAMTS9	9.9	10	0	0	0.723069	FALSE	0	ADAMTS9	1818	0.495
249	4.98354	0.0832251	0.200661	0.0666667	10	9	FALSE	EZH2	3.6	10	0	0	0.765674	FALSE	0	EZH2	7036	0.124
251	4.7284	0.177199	0.211488	0.288889	10	9	FALSE	BRCA1	6.7	10	0	0	0.780683	FALSE	0	BRCA1	25996	0.186111
119	6.27984	0	0.15924	1	9	13	FALSE	ADAMTS12	10.2222	9	0	0	0.689421	FALSE	0	ADAMTS12	0	0.681481
121	6.27984	0	0.15924	1	9	13	FALSE	ADAMTS17	10.2222	9	0	0	0.689421	FALSE	0	ADAMTS17	0	0.681481
123	6.27984	0	0.15924	1	9	13	FALSE	ADAMTS19	10.2222	9	0	0	0.689421	FALSE	0	ADAMTS19	0	0.681481
130	6.27984	0	0.15924	1	9	13	FALSE	ADAMTS20	10.2222	9	0	0	0.689421	FALSE	0	ADAMTS20	0	0.681481
244	5.79012	0.0724756	0.172708	0.277778	9	12	FALSE	DMD	4.22222	9	0	0	0.718228	FALSE	0	DMD	7818	0.269841
285	5.60905	0.0416101	0.178283	0.277778	9	10	FALSE	POLE	4.55556	9	0	0	0.728879	FALSE	0	POLE	7770	0.284722
301	5.16461	0.119452	0.193626	0.222222	9	10	FALSE	RPA2	4.66667	9	0	0	0.755023	FALSE	0	RPA2	17238	0.245614
525	7.01235	0.0160682	0.142606	0.321429	8	13	FALSE	FZD1	5	8	0	0	0.646333	FALSE	0	FZD1	4796	0.3125
78	5.02058	0.069491	0.19918	0.285714	8	11	FALSE	ACAN	7.375	8	0	0	0.763496	FALSE	0	ACAN	11340	0.258929
627	4.48971	0.216539	0.222731	0.107143	8	10	FALSE	LCK	3.625	8	0	0	0.794723	FALSE	0	LCK	29022	0.173611
135	5.01646	0.0350313	0.199344	0.25	8	11	FALSE	COL1A1	7.375	8	0	0	0.763738	FALSE	0	COL1A1	8060	0.241667
456	4.91358	0.161745	0.203518	0.428571	8	11	FALSE	LAMA5	7.125	8	0	0	0.769789	FALSE	0	LAMA5	17204	0.229839
475	5.21811	0.199047	0.19164	0	8	11	FALSE	GPC3	3.875	8	0	0	0.751876	FALSE	0	GPC3	41864	0.169118
523	7.02469	0.0314395	0.142355	0.47619	7	13	FALSE	WNT3	5.57143	7	0	0	0.645606	FALSE	0	WNT3	5960	0.397959
99	5.55556	0.0400158	0.18	0.190476	7	12	FALSE	AGT	4.57143	7	0	0	0.732026	FALSE	0	AGT	4934	0.192547
736	7.95473	0.000585	0.125711	0.47619	7	14	FALSE	WNT5B	5.85714	7	0	0	0.590898	FALSE	0	WNT5B	72	0.390476
281	5.39095	0.0189392	0.185496	0.52381	7	10	FALSE	POLD1	6.28571	7	0	0	0.741709	FALSE	0	POLD1	5018	0.349206
312	6.09877	0.118593	0.163968	0.0952381	7	13	FALSE	LPL	4	7	0	0	0.700073	FALSE	0	LPL	15704	0.170068
461	4.89712	0.0204083	0.204202	0.380952	7	11	FALSE	FBN1	6.71429	7	0	0	0.770758	FALSE	0	FBN1	3932	0.248677
477	5.41564	0.0560006	0.18465	0	7	11	FALSE	GPC4	3	7	0	0	0.740257	FALSE	0	GPC4	10414	0.222222
535	5.81893	0.0163929	0.171853	0.666667	6	12	FALSE	PAK3	5.83333	6	0	0	0.716534	FALSE	0	PAK3	1584	0.404762
539	5.80658	0.0404721	0.172218	0.666667	6	12	FALSE	LAMA1	6	6	0	0	0.71726	FALSE	0	LAMA1	3930	0.388889
575	7.12346	0.0068077	0.140381	0.6	6	13	FALSE	GLI3	4.33333	6	0	0	0.639797	FALSE	0	GLI3	2420	0.541667
577	7.12346	0.0068077	0.140381	0.6	6	13	FALSE	GLI2	4.33333	6	0	0	0.639797	FALSE	0	GLI2	2420	0.541667
610	4.94239	0.0147083	0.202331	0.466667	6	11	FALSE	ELN	6.33333	6	0	0	0.768095	FALSE	0	ELN	2042	0.301587
640	4.03292	0.406914	0.247959	0	6	9	FALSE	IRS1	7.16667	6	0	0	0.821593	FALSE	0	IRS1	52408	0.166667
181	5.55556	0.0400158	0.18	0.2	6	12	FALSE	EDN1	5.16667	6	0	0	0.732026	FALSE	0	EDN1	4934	0.210145
195	5.16049	0.0609575	0.19378	0.266667	6	11	FALSE	FGR	5	6	0	0	0.755265	FALSE	0	FGR	7530	0.263158
720	7.95885	0.000302	0.125646	0.4	6	14	FALSE	FZD7	6	6	0	0	0.590656	FALSE	0	FZD7	48	0.416667
785	6.15638	0.0563888	0.162433	0.4	6	12	FALSE	PTCH1	5	6	0	0	0.696684	FALSE	0	PTCH1	12038	0.358974
429	4.79835	0.0994095	0.208405	0.2	6	11	FALSE	VCAN	7.16667	6	0	0	0.776567	FALSE	0	VCAN	22892	0.266667
513	7.97531	0.0123457	0.125387	0.3	5	13	FALSE	NEK2	2.6	5	0	0	0.589688	FALSE	0	NEK2	3090	0.4
522	6.09053	0.116388	0.164189	0.4	5	12	FALSE	DKK1	7.2	5	0	0	0.700557	FALSE	0	DKK1	23654	0.318182
537	5.82716	0	0.17161	1	5	12	FALSE	LAMC3	6.8	5	0	0	0.716049	FALSE	0	LAMC3	0	0.485714
541	5.82716	0	0.17161	1	5	12	FALSE	LAMA2	6.8	5	0	0	0.716049	FALSE	0	LAMA2	0	0.485714
551	4.99588	0.0327177	0.200165	0	5	10	FALSE	RET	2	5	0	0	0.764948	FALSE	0	RET	2980	0.2
566	5.53498	0.103859	0.180669	0.2	5	11	FALSE	DUT	5.6	5	0	0	0.733236	FALSE	0	DUT	12818	0.236364
85	5.99177	0.0164269	0.166896	0.3	5	12	FALSE	B4GALT2	3.6	5	0	0	0.706367	FALSE	0	B4GALT2	1634	0.4
618	5.86831	6.8e-05	0.170407	0.6	5	12	FALSE	MFAP2	4.6	5	0	0	0.713629	FALSE	0	MFAP2	10	0.511111
636	7.00412	0.0485495	0.142773	0.2	5	12	FALSE	SPAG5	3	5	0	0	0.646817	FALSE	0	SPAG5	10766	0.325
144	5.84362	0.00039	0.171127	0.5	5	12	FALSE	COL11A1	8.4	5	0	0	0.715081	FALSE	0	COL11A1	128	0.42
663	7.06584	0.0245553	0.141526	0.2	5	14	FALSE	MGLL	2.8	5	0	0	0.643186	FALSE	0	MGLL	3190	0.288889
186	7.03704	0.0567629	0.142105	0	5	14	FALSE	PPARG	2.6	5	0	0	0.64488	FALSE	0	PPARG	7412	0.2
725	7.96296	0.000134	0.125581	0.5	5	14	FALSE	FZD3	7	5	0	0	0.590414	FALSE	0	FZD3	24	0.466667
747	7.98354	3.97e-05	0.125258	0.8	5	14	FALSE	WNT11	5.6	5	0	0	0.589204	FALSE	0	WNT11	8	0.56
780	7.12757	0.00270947	0.1403	0.8	5	13	FALSE	GLI1	5	5	0	0	0.639555	FALSE	0	GLI1	1208	0.625
278	5.65432	0.000138	0.176856	0.6	5	10	FALSE	BARD1	6.6	5	0	0	0.726216	FALSE	0	BARD1	24	0.44
398	5.26749	0.0197152	0.189844	0.3	5	12	FALSE	ITGB2	4.6	5	0	0	0.748971	FALSE	0	ITGB2	2572	0.275
400	4.65021	0.0922033	0.215044	0.3	5	11	FALSE	ITGAM	7	5	0	0	0.785282	FALSE	0	ITGAM	17138	0.251852
518	6.50206	0.0244873	0.153797	0.333333	4	12	FALSE	TYMS	3.25	4	0	0	0.67635	FALSE	0	TYMS	3912	0.40625
1100	7.99177	0	0.125129	1	4	14	FALSE	WNT10B	5.75	4	0	0	0.588719	FALSE	0	WNT10B	0	0.638889
1102	7.99177	0	0.125129	1	4	14	FALSE	WNT6	5.75	4	0	0	0.588719	FALSE	0	WNT6	0	0.638889
593	5.41975	0.0123117	0.18451	0.166667	4	11	FALSE	EPHB1	4.25	4	0	0	0.740015	FALSE	0	EPHB1	1976	0.375
81	5.99588	3.4e-05	0.166781	0.833333	4	12	FALSE	OGN	5	4	0	0	0.706124	FALSE	0	OGN	6	0.5
87	5.99588	3.4e-05	0.166781	0.833333	4	12	FALSE	PRELP	5	4	0	0	0.706124	FALSE	0	PRELP	6	0.5
599	7.74486	0.0163929	0.129118	0.333333	4	14	FALSE	EGR2	2.25	4	0	0	0.603244	FALSE	0	EGR2	1584	0.45
611	5.85597	0.00049	0.170766	0.333333	4	12	FALSE	LOXL4	4.5	4	0	0	0.714355	FALSE	0	LOXL4	134	0.425
621	7.1358	0.0407101	0.140138	0	4	14	FALSE	SCD	1.5	4	0	0	0.63907	FALSE	0	SCD	5304	0.25
691	4.83951	0.112022	0.206633	0	4	11	FALSE	FGF2	6.75	4	0	0	0.774147	FALSE	0	FGF2	20286	0.261364
696	5.80247	0.0326837	0.17234	0	4	12	FALSE	FGFR4	2	4	0	0	0.717502	FALSE	0	FGFR4	3282	0.25
197	6.51852	0.0164269	0.153409	0.166667	4	13	FALSE	FPR1	3.75	4	0	0	0.675381	FALSE	0	FPR1	2794	0.361111
731	7.98354	2.83e-05	0.125258	0.666667	4	14	FALSE	FZD5	5.5	4	0	0	0.589204	FALSE	0	FZD5	4	0.5
738	7.97531	9.84e-05	0.125387	0.5	4	14	FALSE	ROR2	5.75	4	0	0	0.589688	FALSE	0	ROR2	14	0.458333
239	6.75309	0.0326327	0.14808	0	4	13	FALSE	AQP4	3.5	4	0	0	0.661583	FALSE	0	AQP4	3940	0.277778
783	7.13169	0	0.140219	1	4	13	FALSE	PTCH2	5.75	4	0	0	0.639313	FALSE	0	PTCH2	0	0.71875
283	5.44444	0.00343629	0.183673	0.5	4	10	FALSE	FANCC	6.5	4	0	0	0.738562	FALSE	0	FANCC	580	0.433333
305	5.4321	0.00152625	0.184091	0.833333	4	10	FALSE	RAD51B	8.75	4	0	0	0.739288	FALSE	0	RAD51B	512	0.514706
324	9.98765	0.0325477	0.100124	0.333333	4	15	FALSE	CACNB2	2.5	4	0	0	0.471314	FALSE	0	CACNB2	2836	0.45
890	6.05761	0.057711	0.165082	0.333333	4	11	FALSE	KIAA0101	7.5	4	0	0	0.702493	FALSE	0	KIAA0101	12784	0.402778
396	4.88889	0.191728	0.204545	0	4	11	FALSE	NFKBIA	5.75	4	0	0	0.771242	FALSE	0	NFKBIA	31328	0.25
431	5.31276	0.0828268	0.188226	0	4	11	FALSE	CSPG4	4.75	4	0	0	0.746308	FALSE	0	CSPG4	9556	0.375
951	7.34979	0.0245893	0.136058	0	4	13	FALSE	NRXN2	1.25	4	0	0	0.626483	FALSE	0	NRXN2	3678	0.25
439	5.86831	0.00109213	0.170407	0.333333	4	12	FALSE	PCOLCE	7	4	0	0	0.713629	FALSE	0	PCOLCE	200	0.45
1026	6.11523	0.00152625	0.163526	0.666667	3	11	FALSE	RAD51AP1	8.33333	3	0	0	0.699104	FALSE	0	RAD51AP1	512	0.595238
515	7.4856	0.00823045	0.13359	0.333333	3	13	FALSE	DHFR	2.33333	3	0	0	0.618494	FALSE	0	DHFR	1308	0.5
527	7.04527	0	0.141939	1	3	13	FALSE	KREMEN2	7.66667	3	0	0	0.644396	FALSE	0	KREMEN2	0	0.589744
564	6.59259	0.00823045	0.151685	0.333333	3	11	FALSE	MCM10	4	3	0	0	0.671024	FALSE	0	MCM10	1126	0.407407
567	5.83951	0.00892766	0.171247	0.666667	3	11	FALSE	UNG	6	3	0	0	0.715323	FALSE	0	UNG	1608	0.428571
595	5.42798	0.00408122	0.18423	0.333333	3	11	FALSE	EPHA3	5.33333	3	0	0	0.73953	FALSE	0	EPHA3	984	0.5
91	6.00823	0	0.166438	1	3	12	FALSE	ST3GAL1	5.33333	3	0	0	0.705398	FALSE	0	ST3GAL1	0	0.666667
604	6.76955	0.0325137	0.14772	0.333333	3	13	FALSE	PMP22	4	3	0	0	0.660615	FALSE	0	PMP22	3152	0.407407
96	6.15638	0.00823045	0.162433	0.333333	3	13	FALSE	EHHADH	6.33333	3	0	0	0.696684	FALSE	0	EHHADH	1066	0.375
616	5.88066	0	0.170049	1	3	12	FALSE	FBN2	6	3	0	0	0.712902	FALSE	0	FBN2	0	0.75
684	5.87654	1.13e-05	0.170168	0.666667	3	12	FALSE	MFAP5	5.33333	3	0	0	0.713145	FALSE	0	MFAP5	2	0.592593
734	7.98765	0	0.125193	1	3	14	FALSE	ROR1	6	3	0	0	0.588962	FALSE	0	ROR1	0	0.545455
787	8.11111	0	0.123288	1	3	14	FALSE	KIF7	5.66667	3	0	0	0.581699	FALSE	0	KIF7	0	0.944444
279	5.66667	0	0.176471	1	3	10	FALSE	BRIP1	8	3	0	0	0.72549	FALSE	0	BRIP1	0	0.571429
291	6.21399	0.0164269	0.160927	0	3	13	FALSE	NPAS2	4.33333	3	0	0	0.693295	FALSE	0	NPAS2	2130	0.333333
808	5.58848	0.0158896	0.17894	0	3	11	FALSE	PTPRS	3.33333	3	0	0	0.73009	FALSE	0	PTPRS	2834	0.333333
315	6.21399	0.0163929	0.160927	0.333333	3	13	FALSE	PPIF	5	3	0	0	0.693295	FALSE	0	PPIF	2128	0.388889
323	10.9712	0.00823045	0.0911478	0.333333	3	16	FALSE	CACNA1A	2.66667	3	0	0	0.413459	FALSE	0	CACNA1A	716	0.583333
328	10.9712	3.4e-05	0.0911478	0.666667	3	16	FALSE	CACNA2D2	3	3	0	0	0.413459	FALSE	0	CACNA2D2	4	0.6
374	6.93416	0.0164269	0.144214	0	3	11	FALSE	CCND2	1.33333	3	0	0	0.650932	FALSE	0	CCND2	1342	0.333333
897	7.98354	0.00406421	0.125258	0.666667	3	13	FALSE	PBK	4	3	0	0	0.589204	FALSE	0	PBK	1540	0.571429
392	5.62963	0.000842	0.177632	0.333333	3	12	FALSE	THY1	4	3	0	0	0.727669	FALSE	0	THY1	198	0.611111
395	5	0.0875022	0.2	0.333333	3	12	FALSE	CD40LG	4.66667	3	0	0	0.764706	FALSE	0	CD40LG	15450	0.481481
919	7.20576	0.0245553	0.138778	0	3	12	FALSE	TLE2	2	3	0	0	0.634955	FALSE	0	TLE2	2134	0.333333
441	5.88889	2.04e-05	0.169811	0.666667	3	12	FALSE	PCOLCE2	8	3	0	0	0.712418	FALSE	0	PCOLCE2	6	0.666667
480	6.23457	0.0406081	0.160396	0	3	11	FALSE	LEF1	2	3	0	0	0.692084	FALSE	0	LEF1	3538	0.333333
483	5.46914	0.0164269	0.182844	0	3	11	FALSE	IL12A	3.33333	3	0	0	0.73711	FALSE	0	IL12A	1550	0.333333
516	7.48971	0	0.133516	1	2	13	FALSE	MTHFD1	3.5	2	0	0	0.618252	FALSE	0	MTHFD1	0	0.7
574	8.11523	0	0.123225	1	2	14	FALSE	DZIP1	6	2	0	0	0.581457	FALSE	0	DZIP1	0	1
583	6.54321	0.00823045	0.15283	0	2	13	FALSE	EDNRB	3.5	2	0	0	0.673929	FALSE	0	EDNRB	708	0.5
73	6.79012	0.00823045	0.147273	0	2	13	FALSE	NR1H4	2.5	2	0	0	0.659404	FALSE	0	NR1H4	824	0.5
592	6.40741	2.27e-05	0.156069	0	2	12	FALSE	EFNA2	3.5	2	0	0	0.681917	FALSE	0	EFNA2	4	0.833333
600	8.73663	0	0.114461	1	2	15	FALSE	ID2	3	2	0	0	0.544904	FALSE	0	ID2	0	0.75
602	8.73663	0	0.114461	1	2	15	FALSE	ID4	3	2	0	0	0.544904	FALSE	0	ID4	0	0.75
606	7.75309	0	0.128981	1	2	14	FALSE	MPZ	3.5	2	0	0	0.60276	FALSE	0	MPZ	0	0.7
98	6.54733	0	0.152734	1	2	13	FALSE	ACE2	4.5	2	0	0	0.673687	FALSE	0	ACE2	0	0.642857
101	6.54733	0	0.152734	1	2	13	FALSE	MME	4.5	2	0	0	0.673687	FALSE	0	MME	0	0.642857
634	7.98765	0	0.125193	1	2	13	FALSE	ESPL1	5	2	0	0	0.588962	FALSE	0	ESPL1	0	0.714286
638	5.25514	0.0716253	0.19029	0	2	10	FALSE	TUBA1A	8	2	0	0	0.749697	FALSE	0	TUBA1A	6282	0.5
645	5.27984	0.0483624	0.1894	0	2	10	FALSE	MYB	8.5	2	0	0	0.748245	FALSE	0	MYB	4224	0.5
662	8.05761	0	0.124106	1	2	15	FALSE	FAAH	3.5	2	0	0	0.584846	FALSE	0	FAAH	0	0.7
665	8.05761	0	0.124106	1	2	15	FALSE	NAPEPLD	3.5	2	0	0	0.584846	FALSE	0	NAPEPLD	0	0.7
670	6.18107	0.0483624	0.161784	0	2	13	FALSE	FADS1	7.5	2	0	0	0.695231	FALSE	0	FADS1	6336	0.5
673	8.11523	0.0163929	0.123225	0	2	15	FALSE	FADS2	3	2	0	0	0.581457	FALSE	0	FADS2	2128	0.5
677	6.15226	0	0.162542	1	2	11	FALSE	UBE2T	6.5	2	0	0	0.696926	FALSE	0	UBE2T	0	0.65
692	5.82716	0.00823045	0.17161	0	2	12	FALSE	LCN2	2.5	2	0	0	0.716049	FALSE	0	LCN2	824	0.5
183	8.02469	0.00823045	0.124615	0	2	15	FALSE	ADIPOQ	3	2	0	0	0.586783	FALSE	0	ADIPOQ	1066	0.5
704	5.43621	0	0.183952	1	2	11	FALSE	SLA	7	2	0	0	0.739046	FALSE	0	SLA	0	0.7
717	7.98765	0	0.125193	1	2	14	FALSE	SFRP1	9	2	0	0	0.588962	FALSE	0	SFRP1	0	0.75
206	9.00412	0.00823045	0.11106	0	2	16	FALSE	AKR1D1	1.5	2	0	0	0.52917	FALSE	0	AKR1D1	1066	0.5
209	8.01646	0.0163929	0.124743	0	2	15	FALSE	HSD11B1	3.5	2	0	0	0.587267	FALSE	0	HSD11B1	2128	0.5
722	7.98765	0	0.125193	1	2	14	FALSE	WIF1	9	2	0	0	0.588962	FALSE	0	WIF1	0	0.75
219	5.13169	0.00823045	0.194868	0	2	11	FALSE	ANGPT1	7	2	0	0	0.75696	FALSE	0	ANGPT1	822	0.5
234	8.19342	0.00823045	0.122049	0	2	13	FALSE	TCF7	2	2	0	0	0.576858	FALSE	0	TCF7	714	0.5
236	7.74074	0.00409822	0.129187	0	2	14	FALSE	AQP11	3	2	0	0	0.603486	FALSE	0	AQP11	790	0.666667
237	8.7284	1.7e-05	0.114569	0	2	15	FALSE	AQP5	2	2	0	0	0.545389	FALSE	0	AQP5	2	1
241	7.74074	0.00409822	0.129187	0	2	14	FALSE	AQP12A	3	2	0	0	0.603486	FALSE	0	AQP12A	790	0.666667
248	5.67901	0	0.176087	1	2	10	FALSE	AR	10	2	0	0	0.724764	FALSE	0	AR	0	0.588235
797	6.13992	0.00183169	0.162869	0	2	12	FALSE	HS3ST2	7.5	2	0	0	0.697652	FALSE	0	HS3ST2	722	0.722222
800	6.13992	0.00183169	0.162869	0	2	12	FALSE	HS3ST3A1	7.5	2	0	0	0.697652	FALSE	0	HS3ST3A1	722	0.722222
803	6.13992	0.00183169	0.162869	0	2	12	FALSE	HPSE	7.5	2	0	0	0.697652	FALSE	0	HPSE	722	0.722222
811	6.3786	0.0325137	0.156774	0	2	12	FALSE	LRRTM4	5.5	2	0	0	0.683612	FALSE	0	LRRTM4	4888	0.5
314	7.20576	0	0.138778	1	2	14	FALSE	C6	2.5	2	0	0	0.634955	FALSE	0	C6	0	0.833333
317	7.20576	0	0.138778	1	2	14	FALSE	C7	2.5	2	0	0	0.634955	FALSE	0	C7	0	0.833333
330	9.02469	0.0404721	0.110807	0	2	14	FALSE	CACNA1F	3	2	0	0	0.527959	FALSE	0	CACNA1F	3530	0.5
331	8.06996	0.0483624	0.123916	0	2	13	FALSE	CACNG4	2	2	0	0	0.58412	FALSE	0	CACNG4	4224	0.5
335	6.77778	0.00823045	0.147541	0	2	13	FALSE	CAV3	5	2	0	0	0.660131	FALSE	0	CAV3	794	0.5
338	10.9794	0	0.0910795	1	2	16	FALSE	GNG4	3.5	2	0	0	0.412975	FALSE	0	GNG4	0	0.875
341	7.12346	0.0561847	0.140381	0	2	12	FALSE	CAMK2A	2	2	0	0	0.639797	FALSE	0	CAMK2A	4914	0.5
343	6.18519	0.063939	0.161677	0	2	11	FALSE	STMN1	2	2	0	0	0.694989	FALSE	0	STMN1	5600	0.5
875	4.93416	0.0175612	0.202669	0	2	10	FALSE	NTRK3	4.5	2	0	0	0.768579	FALSE	0	NTRK3	2326	0.5
370	5.97531	0	0.167355	1	2	10	FALSE	CBX6	6	2	0	0	0.707335	FALSE	0	CBX6	0	0.6
371	5.97531	0	0.167355	1	2	10	FALSE	SCML2	6	2	0	0	0.707335	FALSE	0	SCML2	0	0.6
377	5.95473	0.0244873	0.167934	0	2	10	FALSE	E2F2	6.5	2	0	0	0.708545	FALSE	0	E2F2	2004	0.5
895	8.96708	0	0.111519	1	2	14	FALSE	KIF23	4	2	0	0	0.531348	FALSE	0	KIF23	0	0.8
391	5.12346	0.00280158	0.195181	0	2	11	FALSE	CD34	8	2	0	0	0.757444	FALSE	0	CD34	514	0.538462
406	6.80658	0.00823045	0.146917	0	2	13	FALSE	MAPK6	3.5	2	0	0	0.658436	FALSE	0	MAPK6	794	0.5
425	9.10288	0.00823045	0.109855	0	2	16	FALSE	PLA2G16	1.5	2	0	0	0.52336	FALSE	0	PLA2G16	1066	0.5
428	5.50617	0.000644	0.181614	0	2	11	FALSE	CHST3	5	2	0	0	0.734931	FALSE	0	CHST3	258	0.666667
944	7.07819	0	0.141279	1	2	14	FALSE	PNPLA3	6	2	0	0	0.642459	FALSE	0	PNPLA3	0	0.6
956	6.59671	0	0.151591	1	2	11	FALSE	MCM8	6	2	0	0	0.670782	FALSE	0	MCM8	0	0.6
448	6.00412	0.00823045	0.166552	0	2	12	FALSE	SERPINH1	4.5	2	0	0	0.70564	FALSE	0	SERPINH1	844	0.5
451	5.893	0	0.169693	1	2	12	FALSE	SPARC	9.5	2	0	0	0.712176	FALSE	0	SPARC	0	0.791667
458	5.81481	0	0.171975	1	2	12	FALSE	F13A1	9.5	2	0	0	0.716776	FALSE	0	F13A1	0	0.59375
473	4.98765	0.0830187	0.200495	0	2	10	FALSE	GRIP1	9	2	0	0	0.765432	FALSE	0	GRIP1	8948	0.5
1021	8.03292	0	0.124488	0	1	15	FALSE	PLIN1	5	1	0	0	0.586299	FALSE	0	PLIN1	0	0
512	8.97119	0	0.111468	0	1	14	FALSE	DEPDC1	5	1	0	0	0.531106	FALSE	0	DEPDC1	0	0
520	8.48148	0	0.117904	0	1	14	FALSE	TH	3	1	0	0	0.559913	FALSE	0	TH	0	0
1034	6.23045	0	0.160502	0	1	13	FALSE	TIAM2	11	1	0	0	0.692326	FALSE	0	TIAM2	0	0
1036	8.03292	0	0.124488	0	1	15	FALSE	TET1	5	1	0	0	0.586299	FALSE	0	TET1	0	0
1038	6.58436	0	0.151875	0	1	12	FALSE	PPFIA2	3	1	0	0	0.671508	FALSE	0	PPFIA2	0	0
532	6.78601	0	0.147362	0	1	13	FALSE	SSPN	9	1	0	0	0.659647	FALSE	0	SSPN	0	0
1044	5.99177	0	0.166896	0	1	11	FALSE	PSPN	5	1	0	0	0.706367	FALSE	0	PSPN	0	0
543	6.78601	0	0.147362	0	1	13	FALSE	SNTB1	9	1	0	0	0.659647	FALSE	0	SNTB1	0	0
548	5.97942	0	0.16724	0	1	10	FALSE	DNMT3L	10	1	0	0	0.707093	FALSE	0	DNMT3L	0	0
550	5.99177	0	0.166896	0	1	11	FALSE	DOK5	5	1	0	0	0.706367	FALSE	0	DOK5	0	0
563	7.58848	0	0.131779	0	1	12	FALSE	DTL	3	1	0	0	0.612443	FALSE	0	DTL	0	0
1077	8	0	0.125	0	1	13	FALSE	TROAP	5	1	0	0	0.588235	FALSE	0	TROAP	0	0
569	6.53086	0	0.153119	0	1	12	FALSE	NME5	5	1	0	0	0.674655	FALSE	0	NME5	0	0
580	6.46502	0	0.154679	0	1	12	FALSE	EBI3	3	1	0	0	0.678528	FALSE	0	EBI3	0	0
72	7.78601	0	0.128436	0	1	14	FALSE	ABCB11	2	1	0	0	0.600823	FALSE	0	ABCB11	0	0
1097	8.20165	0	0.121927	0	1	13	FALSE	TCF7L1	3	1	0	0	0.576374	FALSE	0	TCF7L1	0	0
587	7.53909	0	0.132642	0	1	14	FALSE	EDN3	2	1	0	0	0.615347	FALSE	0	EDN3	0	0
597	6.41564	0	0.155869	0	1	12	FALSE	EFNB3	4	1	0	0	0.681433	FALSE	0	EFNB3	0	0
95	7.15226	0	0.139816	0	1	14	FALSE	ACAT1	3	1	0	0	0.638102	FALSE	0	ACAT1	0	0
620	8.13169	0	0.122976	0	1	15	FALSE	ELOVL6	4	1	0	0	0.580489	FALSE	0	ELOVL6	0	0
642	5.32922	0	0.187645	0	1	10	FALSE	TRIM59	14	1	0	0	0.74534	FALSE	0	TRIM59	0	0
647	5.32922	0	0.187645	0	1	10	FALSE	KCTD6	14	1	0	0	0.74534	FALSE	0	KCTD6	0	0
649	5.32922	0	0.187645	0	1	10	FALSE	LMO4	14	1	0	0	0.74534	FALSE	0	LMO4	0	0
651	5.32922	0	0.187645	0	1	10	FALSE	GREB1	14	1	0	0	0.74534	FALSE	0	GREB1	0	0
654	5.97942	0	0.16724	0	1	10	FALSE	SNAI1	10	1	0	0	0.707093	FALSE	0	SNAI1	0	0
656	5.97942	0	0.16724	0	1	10	FALSE	SOX4	10	1	0	0	0.707093	FALSE	0	SOX4	0	0
659	5.97942	0	0.16724	0	1	10	FALSE	MYCN	10	1	0	0	0.707093	FALSE	0	MYCN	0	0
679	8.13169	0	0.122976	0	1	15	FALSE	FASN	4	1	0	0	0.580489	FALSE	0	FASN	0	0
180	6.55144	0	0.152638	0	1	13	FALSE	ADCY1	6	1	0	0	0.673445	FALSE	0	ADCY1	0	0
184	9.02058	0	0.110858	0	1	16	FALSE	RETN	2	1	0	0	0.528201	FALSE	0	RETN	0	0
698	6.79835	0	0.147094	0	1	13	FALSE	FGF5	4	1	0	0	0.65892	FALSE	0	FGF5	0	0
701	6.79835	0	0.147094	0	1	13	FALSE	NCAM1	4	1	0	0	0.65892	FALSE	0	NCAM1	0	0
193	6.55144	0	0.152638	0	1	13	FALSE	ENPEP	7	1	0	0	0.673445	FALSE	0	ENPEP	0	0
713	7.5144	0	0.133078	0	1	14	FALSE	PIK3C2G	4	1	0	0	0.6168	FALSE	0	PIK3C2G	0	0
715	7.5144	0	0.133078	0	1	14	FALSE	FPR2	4	1	0	0	0.6168	FALSE	0	FPR2	0	0
207	10	0	0.1	0	1	17	FALSE	HSD11B2	2	1	0	0	0.470588	FALSE	0	HSD11B2	0	0
220	6.12757	0	0.163197	0	1	12	FALSE	GRB14	2	1	0	0	0.698378	FALSE	0	GRB14	0	0
223	5.32922	0	0.187645	0	1	10	FALSE	ANP32A	14	1	0	0	0.74534	FALSE	0	ANP32A	0	0
231	5.32922	0	0.187645	0	1	10	FALSE	APBB1	14	1	0	0	0.74534	FALSE	0	APBB1	0	0
233	9.1893	0	0.108822	0	1	14	FALSE	APC2	2	1	0	0	0.518276	FALSE	0	APC2	0	0
750	6.23045	0	0.160502	0	1	13	FALSE	G0S2	11	1	0	0	0.692326	FALSE	0	G0S2	0	0
758	5.99177	0	0.166896	0	1	11	FALSE	GFRA2	5	1	0	0	0.706367	FALSE	0	GFRA2	0	0
246	7.74897	0	0.129049	0	1	14	FALSE	TRPV4	4	1	0	0	0.603002	FALSE	0	TRPV4	0	0
760	5.99177	0	0.166896	0	1	11	FALSE	GFRA3	5	1	0	0	0.706367	FALSE	0	GFRA3	0	0
770	8.06173	0	0.124043	0	1	15	FALSE	GK	5	1	0	0	0.584604	FALSE	0	GK	0	0
260	6.98765	0	0.14311	0	1	13	FALSE	B3GALT2	5	1	0	0	0.647785	FALSE	0	B3GALT2	0	0
263	6.98765	0	0.14311	0	1	13	FALSE	ST6GAL2	5	1	0	0	0.647785	FALSE	0	ST6GAL2	0	0
288	5.32922	0	0.187645	0	1	10	FALSE	BCL2	14	1	0	0	0.74534	FALSE	0	BCL2	0	0
290	7.20988	0	0.138699	0	1	14	FALSE	BHLHE41	3	1	0	0	0.634713	FALSE	0	BHLHE41	0	0
311	7.09465	0	0.140951	0	1	14	FALSE	C19orf80	7	1	0	0	0.641491	FALSE	0	C19orf80	0	0
833	7.15226	0	0.139816	0	1	13	FALSE	HHIP	6	1	0	0	0.638102	FALSE	0	HHIP	0	0
326	11.9671	0	0.0835626	0	1	17	FALSE	CACNA2D3	3	1	0	0	0.354878	FALSE	0	CACNA2D3	0	0
334	7.77366	0	0.128639	0	1	14	FALSE	CACNA1H	2	1	0	0	0.601549	FALSE	0	CACNA1H	0	0
871	5.02881	0	0.198854	0	1	10	FALSE	PRKD1	6	1	0	0	0.763011	FALSE	0	PRKD1	0	0
877	6.26337	0	0.159658	0	1	13	FALSE	ITGAL	5	1	0	0	0.69039	FALSE	0	ITGAL	0	0
375	7.93004	0	0.126103	0	1	12	FALSE	PTK6	3	1	0	0	0.592351	FALSE	0	PTK6	0	0
379	7.93004	0	0.126103	0	1	12	FALSE	CDKN2C	3	1	0	0	0.592351	FALSE	0	CDKN2C	0	0
389	5.13992	0	0.194556	0	1	11	FALSE	CD248	13	1	0	0	0.756475	FALSE	0	CD248	0	0
914	5.4856	0	0.182296	0	1	11	FALSE	PTPN21	8	1	0	0	0.736141	FALSE	0	PTPN21	0	0
916	6.82305	0	0.146562	0	1	13	FALSE	SLC22A17	2	1	0	0	0.657468	FALSE	0	SLC22A17	0	0
405	7.80247	0	0.128165	0	1	14	FALSE	CDC42EP2	2	1	0	0	0.599855	FALSE	0	CDC42EP2	0	0
921	7	0	0.142857	0	1	13	FALSE	LEPRE1	2	1	0	0	0.647059	FALSE	0	LEPRE1	0	0
424	10.0988	0	0.099022	0	1	17	FALSE	CHPT1	2	1	0	0	0.464778	FALSE	0	CHPT1	0	0
942	5.88477	0	0.16993	0	1	12	FALSE	LPAR1	4	1	0	0	0.71266	FALSE	0	LPAR1	0	0
948	7.09465	0	0.140951	0	1	14	FALSE	PCSK5	7	1	0	0	0.641491	FALSE	0	PCSK5	0	0
984	8.34568	0	0.119822	0	1	14	FALSE	NLGN1	4	1	0	0	0.567901	FALSE	0	NLGN1	0	0
986	8.34568	0	0.119822	0	1	14	FALSE	NLGN2	4	1	0	0	0.567901	FALSE	0	NLGN2	0	0
988	8.34568	0	0.119822	0	1	14	FALSE	NLGN3	4	1	0	0	0.567901	FALSE	0	NLGN3	0	0
479	7.23045	0	0.138304	0	1	12	FALSE	CTNND2	3	1	0	0	0.633503	FALSE	0	CTNND2	0	0
994	7.20988	0	0.138699	0	1	14	FALSE	PER1	3	1	0	0	0.634713	FALSE	0	PER1	0	0
482	6.46502	0	0.154679	0	1	12	FALSE	CXCL1	3	1	0	0	0.678528	FALSE	0	CXCL1	0	0
485	5.32922	0	0.187645	0	1	10	FALSE	CXXC5	14	1	0	0	0.74534	FALSE	0	CXXC5	0	0

## Sheet: Figure 8
Figure 8b
	Normal				Psoriasis				Relapse
CD3	42	33	29	31	135	126	141	137	118	104	124	135
ESR1	88	67	96	79	11	3	2	5	9	3	1	6
Figure 8e
Days	Non-relapse				Non-relapse+FeN4O2-SACs				Relapse				Relapse+FeN4O2-SACs				Relapse+Cal
0	0	0	0	0	0	0	0	0	0	0	0	0	0	0	0	0	0	0	0	0
2	1.69	1.54	0.84	1.13	0.83	0.81	1.27	0.91	1.35	1.16	1.28	1.47	0.93	1.12	1.26	0.87	1.07	1.23	0.96	1.12
4	2.63	3.01	2.83	2.76	1.89	1.44	2.02	1.93	2.47	3.13	2.76	1.91	1.67	1.83	1.94	1.45	2.34	2.27	2.23	1.89
6	3.17	3.56	3.28	3.84	2.23	1.71	2.46	2.18	3.89	3.44	4.02	3.17	2.11	2.24	2.18	1.67	2.36	3.21	2.79	2.46
8	4.31	3.86	4.21	3.68	2.54	1.91	2.67	2.57	4.27	4.33	4.22	3.87	2.37	2.62	2.53	1.89	2.57	3.13	3.01	2.59
10	3.66	3.49	3.53	3.1	2.39	1.83	2.48	2.49	3.91	3.67	3.76	3.34	2.01	2.31	2.13	1.78	2.42	2.65	2.19	2.46
12	2.27	2.81	3.07	2.69	1.47	1.73	1.74	1.91	3.18	3.22	2.43	2.04	1.62	1.82	1.73	1.66	2.04	2.21	1.89	2.08
14	1.88	2.41	2.33	1.83	1.31	1.38	1.1	1.01	2.37	2.61	2.2	1.86	1.11	1.23	1.17	1.34	1.43	1.64	1.45	1.32
16	1.32	1.57	1.82	1.21	1.2	1.12	0.91	0.94	1.88	1.96	1.67	1.54	1.06	1.14	1.03	1.25	1.24	1.31	1.01	1.15
18	0.94	1.13	1.21	0.84	0.94	0.89	0.64	0.72	1.46	1.29	1.1	1.2	0.89	0.91	0.83	1.19	1.13	1.2	0.87	1.02
20	0.82	0.91	0.92	0.73	0.81	0.76	0.58	0.67	1.21	1.03	0.94	1.11	0.73	0.82	0.76	1.04	0.96	0.96	0.75	0.91
22	0.74	0.81	0.83	0.65	0.72	0.68	0.53	0.62	1.09	0.92	0.88	1.02	0.62	0.72	0.61	0.93	0.73	0.82	0.67	0.83
24	0.65	0.73	0.82	0.73	0.68	0.63	0.42	0.52	0.89	0.78	0.78	0.83	0.53	0.66	0.54	0.88	0.62	0.77	0.54	0.71
26	0.6	0.7	0.7	0.61	0.62	0.53	0.33	0.43	0.82	0.69	0.71	0.69	0.48	0.58	0.56	0.72	0.51	0.63	0.5	0.61
28	0.5	0.58	0.51	0.5	0.52	0.42	0.29	0.34	0.73	0.61	0.62	0.58	0.32	0.33	0.48	0.6	0.48	0.57	0.43	0.5
30	0.44	0.33	0.48	0.42	0.42	0.34	0.34	0.29	0.7	0.57	0.51	0.47	0.29	0.31	0.37	0.51	0.44	0.51	0.4	0.47
32	0.42	0.36	0.41	0.4	0.33	0.31	0.3	0.24	0.62	0.49	0.46	0.41	0.28	0.27	0.32	0.44	0.4	0.43	0.37	0.41
34	0.38	0.34	0.39	0.31	0.31	0.29	0.28	0.3	0.51	0.43	0.41	0.34	0.19	0.21	0.34	0.38	0.38	0.41	0.32	0.4
36	0.36	0.32	0.33	0.3	0.3	0.25	0.26	0.2	0.44	0.39	0.4	0.32	0.23	0.2	0.31	0.36	0.35	0.35	0.32	0.38
38	0.31	0.3	0.28	0.27	0.24	0.24	0.2	0.23	0.41	0.35	0.3	0.29	0.18	0.25	0.25	0.31	0.37	0.3	0.29	0.35
40	0.26	0.27	0.23	0.24	0.21	0.23	0.18	0.19	2.1	1.96	2.14	1.86	0.93	0.86	0.79	0.92	1.12	0.97	1.22	0.93
42	0.21	0.27	0.24	0.2	0.2	0.21	0.17	0.2	3.15	3.09	3.37	2.96	1.26	1.33	1.09	1.31	2.38	1.43	1.98	1.92
44	0.2	0.19	0.21	0.18	0.18	0.19	0.16	0.2	4.21	4.13	4.43	3.85	2.14	2.09	1.79	1.88	2.78	2.92	3.02	3.21
46	0.17	0.16	0.2	0.16	0.2	0.16	0.1	0.14	5.42	5.72	5.83	5.13	2.23	2.46	2.12	2.31	3.86	3.92	4.12	3.69
48	0.18	0.1	0.1	0.13	0.18	0.1	0.1	0.13	6.22	6.38	6.49	6.02	2.46	2.81	2.63	2.51	4.89	4.71	5.03	4.36
Figure 8f
Days	Non-relapse				Non-relapse+FeN4O2-SACs				Relapse				Relapse+FeN4O2-SACs				Relapse+Cal
0	0	0	0	0	0	0	0	0	0	0	0	0	0	0	0	0	0	0	0	0
2	0.98	0.84	1.13	0.92	0.72	0.83	0.65	0.74	0.93	0.83	0.87	1.02	0.89	1.04	1.18	0.92	0.92	1.14	0.85	0.92
4	3.46	2.87	4.13	3.94	2.48	2.12	2.64	2.34	3.36	4.03	3.48	3.65	2.89	3.01	2.22	2.13	2.84	2.01	2.16	1.83
6	5.32	4.51	5.02	5.71	3.64	3.43	4.04	3.41	5.21	6.09	5.37	4.82	4.11	3.81	3.87	3.97	3.34	2.89	4.14	3.42
8	8.11	8.23	7.87	7.42	4.21	4.01	3.96	3.65	7.32	7.87	8.11	7.42	3.42	4.18	3.97	3.77	3.78	3.24	3.64	3.12
10	7.09	6.13	6.91	6.32	3.02	3.28	3.24	3.15	6.28	5.79	6.11	6.4	3.02	3.78	3.24	3.13	3.62	2.89	3.02	2.67
12	5.87	4.91	5.23	5.62	2.83	2.79	2.83	2.91	5.18	4.83	5.77	5.26	2.74	3.29	2.89	2.83	3.13	2.53	2.61	2.18
14	4.62	4.18	4.02	3.89	2.37	2.17	2.61	2.81	4.47	4.52	3.89	4.05	2.61	2.43	2.21	2.34	2.41	2.51	2.28	2.01
16	2.34	2.53	3.01	2.24	2.21	2.09	2.53	2.71	2.34	2.17	2.62	2.31	2.22	2.15	2.03	2.13	2.24	2.41	2.09	1.93
18	2.14	2.07	1.89	2.14	2.04	2.11	2.21	2.28	1.89	1.84	2.03	1.85	1.93	1.87	1.88	1.83	2.14	2.18	1.83	1.71
20	1.89	1.79	1.81	2.03	1.89	1.83	1.94	1.72	1.67	1.54	1.75	1.56	1.75	1.8	1.79	1.72	1.92	1.9	1.69	1.36
22	1.77	1.63	1.7	1.83	1.78	1.72	1.83	1.67	1.61	1.52	1.64	1.49	1.64	1.61	1.7	1.57	1.81	1.73	1.52	1.3
24	1.61	1.58	1.61	1.7	1.64	1.64	1.71	1.52	1.53	1.61	1.72	1.34	1.51	1.48	1.59	1.48	1.72	1.62	1.42	1.2
26	1.5	1.52	1.5	1.6	1.51	1.54	1.6	1.43	1.49	1.36	1.42	1.32	1.42	1.4	1.48	1.39	1.52	1.48	1.21	1.18
28	1.34	1.41	1.29	1.43	1.41	1.4	1.5	1.37	1.3	1.24	1.39	1.14	1.3	1.31	1.4	1.32	1.32	1.3	1.14	1.09
30	1.22	1.31	1.15	1.33	1.32	1.29	1.33	1.25	1.21	1.2	1.27	1.02	1.04	1.12	1.28	1.14	1.2	1.14	1.04	0.93
32	1.09	1.23	1.1	1.14	1.19	1.09	1.15	1.18	1.01	1.1	1.14	0.94	0.92	0.92	1.03	1	1.09	1.03	0.92	0.87
34	1.02	1.13	0.98	1.02	1.03	1.04	1.07	1.1	0.92	0.94	0.89	0.83	0.83	0.81	0.92	0.88	0.89	0.91	0.83	0.78
36	0.93	0.95	0.83	0.88	0.94	0.84	0.92	1.01	0.82	0.94	0.83	0.79	0.78	0.71	0.83	0.8	0.78	0.81	0.77	0.67
38	0.82	0.91	0.76	0.77	0.83	0.79	0.84	0.62	0.83	0.89	0.8	0.7	0.7	0.62	0.78	0.71	0.62	0.7	0.7	0.57
40	0.68	0.73	0.69	0.61	0.71	0.67	0.73	0.51	1.72	1.9	1.44	1.68	1.01	0.93	1.14	1.43	1.61	1.53	1.7	1.6
42	0.53	0.63	0.61	0.53	0.66	0.52	0.6	0.49	3.42	3.58	4.09	3.42	2.49	2.62	1.83	2.03	3.51	4.09	3.23	3.12
44	0.49	0.61	0.55	0.43	0.54	0.44	0.61	0.43	5.32	5.19	5.62	5.96	3.04	2.83	2.84	2.42	4.84	4.24	4.14	4.31
46	0.42	0.53	0.46	0.39	0.42	0.42	0.53	0.39	6.38	6.29	7.04	6.43	3.41	3.15	3.38	3.67	5.26	4.81	5.22	4.75
48	0.38	0.43	0.37	0.31	0.4	0.39	0.43	0.32	7.73	8.19	7.82	7.46	3.89	4.43	3.71	4.02	6.03	5.28	6.02	5.27
Figure 8g
	Non-relapse				Non-relapse+FeN4O2-SACs				Relapse				Relapse+FeN4O2-SACs				Relapse+Cal
Ear	17.2	16.1	14.2	13.2	14.2	7.3	10.5	10.4	134.4	127	92.2	115	56.5	52.1	42.9	46.5	115	82	89.3	101
Back	6.5	7.2	7.2	11.3	6.9	11.9	6.3	10.6	109	114	103	125	49.2	28.4	47.5	37.5	100	131	121	99.2
Figure 8h
	Non-relapse				Non-relapse+FeN4O2-SACs				Relapse				Relapse+FeN4O2-SACs				Relapse+Cal
p-STAT1+	81	72	102	93	114	96	83	75	387	421	365	432	121	114	103	136	324	367	308	372
p-STAT3+	6	11	7	5	8	9	13	12	349	372	430	461	107	120	113	96	463	381	432	452
NF-κB p50+	113	95	124	108	134	125	87	108	546	472	483	501	146	168	131	171	523	492	531	540
CD3+	26	35	31	29	34	38	27	34	89	94	77	86	46	39	51	42	77	81	74	87
F4/80+	11	8	9	5	8	6	11	13	114	127	142	131	44	50	46	39	146	152	137	123
PCNA+	68	71	59	76	82	69	74	73	365	349	452	419	116	123	105	95	346	402	443	392
Figure 8i
	Non-relapse				Non-relapse+FeN4O2-SACs				Relapse				Relapse+FeN4O2-SACs				Relapse+Cal
Il-17a	1.14	0.84	0.92	1.03	0.97	1.32	0.87	1.1	2.34	1.96	1.77	2.14	1.43	1.67	1.82	1.51	2.43	1.98	2.04	2.22
Tnf-α	1.06	1.08	0.83	1.15	0.87	0.93	1.17	1.06	1.98	2.32	2.46	2.61	1.43	1.28	1.63	1.83	2.04	2.31	2.04	1.89
Il-12	1.05	0.93	0.84	0.99	1.31	1.23	0.94	0.83	2.31	2.46	2.1	2.09	1.56	1.84	1.34	1.42	2.12	1.94	2.31	2.05
Il-23	0.93	1.2	0.79	0.88	0.88	0.94	1.22	0.79	2.76	2.89	2.91	2.54	2.04	1.83	1.97	1.63	2.64	2.53	2.22	2.07

## Sheet: Supplementary Fig. S1-S19
Supplementary Fig. 3a			Supplementary Fig. S3b			Supplementary Fig. S4			Supplementary Fig. S7a				Supplementary Fig. S7b								Supplementary Fig. S8						Supplementary Fig. S9				Supplementary Fig. S10				Supplementary Fig. S11								Supplementary Fig. S12a					Supplementary Fig. S12b
Relative Pressure (P/P0)	Quantity Adsorbed (cm3/g STP)		Pore Diameter (nm)	Pore Volume (cm3/g)		B.E. (eV)	Intensity (a.u.)		2-Theta (degree)	Zn-MOF	Fe-MOF		2-Theta (degree)	NC	FeN4O2-SACs	2-Theta (degree)	Fe3O4	2-Theta (degree)	Fe2O3			Transmitance (%)						Intensity (a.u.)			R/Å	FeN4O2-SACs	Fitting		B.E. (eV)	Raw Intensity	Sum	Background	Graphitic N	Pyridine N	Pyrrole N		Magnetic Field/G	X+XO	X+XO+FeN4O2-SACs	X+XO+SOD		Magnetic Field/G	X+XO
0.04845	287.157		70.7587	0.0027		746	3746.23		5	133.333	130		5	316.667	813.333	18.269	8	18.865	1		Wavelength (nm-1)	Zn-MOF	Fe-MOF	NC	FeN4O2-SACs		Roman shift (cm-1)	FeN4O2-SACs	NC		0.05	0.000137243	3.34895e-05		412	2476.8	2487.34	2476.8	2483.64	2478.44	2478.86		3385.1	-10.1256	-10.1518	-10.1146		3385.1	-10.1097
0.08394	313.243		32.9184	0.00948		745.95	3784.72		5.02	140	160		5.02	370	750	30.095	30	23.156	15		649.893	96.2009	93.6019	91.8747	97.9246		50.8948	376	263		0.1	0.000714822	0.000267763		411.95	2591	2487.43	2476.8	2483.7	2478.45	2478.88		3385.2	-10.1249	-10.1519	-10.1143		3385.2	-10.1085
0.12809	336.938		22.4278	0.00778		745.9	3617.84		5.04	176.667	133.333		5.04	360	740	35.422	100	32.976	100		650.375	96.1667	93.5392	91.8007	97.8718		52.7389	399.193	252.061		0.15	0.00112	0.000902211		411.9	2518.56	2487.43	2476.7	2483.66	2478.36	2478.79		3385.3	-10.1242	-10.1518	-10.1139		3385.3	-10.1071
0.15473	348.197		15.9945	0.00864		745.85	3708.84		5.06	193.333	146.667		5.06	323.333	810	37.052	8	35.699	1		650.857	96.1128	93.4608	91.7516	97.8137		54.5848	401.387	268.123		0.2	-0.000411348	0.00213		411.85	2606.54	2487.48	2476.66	2483.69	2478.34	2478.77		3385.4	-10.1233	-10.1515	-10.1133		3385.4	-10.1057
0.19192	361.198		12.7657	0.01099		745.8	3683.48		5.08	160	150		5.08	316.667	746.667	43.052	20	38.268	16		651.34	96.0023	93.3369	91.7754	97.7202		56.4281	456.579	292.184		0.25	-0.00679	-0.00247		411.8	2581.86	2487.46	2476.54	2483.64	2478.23	2478.67		3385.5	-10.1225	-10.1511	-10.1127		3385.5	-10.1044
0.23006	371.768		10.8196	0.01333		745.75	3728.07		5.1	156.667	180		5.1	336.667	716.667	53.391	10	40.681	5		651.822	95.8782	93.205	91.811	97.5849		58.2711	535.774	351.246		0.3	-0.02208	-0.00401		411.75	2557.26	2487.46	2476.45	2483.61	2478.15	2478.59		3385.6	-10.1218	-10.1507	-10.1118		3385.6	-10.1035
0.26849	380.295		9.22273	0.01594		745.7	3757.36		5.12	173.333	163.333		5.12	360	636.667	56.942	30	42.994	1		652.304	95.7584	93.0826	91.8347	97.4138		60.1158	701.966	463.307		0.35	-0.05148	-0.00572		411.7	2599.07	2487.49	2476.37	2483.61	2478.09	2478.54		3385.7	-10.1214	-10.1504	-10.1105		3385.7	-10.1031
0.30333	386.707		7.98733	0.01894		745.65	3637.73		5.14	163.333	163.333		5.14	353.333	710	62.515	40	45.186	10		652.786	95.6475	92.9707	91.8438	97.2319		61.9581	848.16	561.369		0.4	-0.08049	-0.00749		411.65	2556.93	2487.48	2476.26	2483.56	2477.99	2478.45		3385.8	-10.1213	-10.1502	-10.1087		3385.8	-10.1031
0.33646	391.988		7.04143	0.02081		745.6	3745.56		5.16	123.333	160		5.16	320	696.667	65.743	2	47.331	1		653.268	95.5359	92.8563	91.8389	97.0664		63.8021	980.351	605.43		0.45	-0.10995	-0.00923		411.6	2566.43	2487.5	2476.19	2483.56	2477.93	2478.39		3385.9	-10.1214	-10.15	-10.1062		3385.9	-10.1035
0.36328	395.917		6.29329	0.02349		745.55	3797.44		5.18	150	166.667		5.18	346.667	596.667	70.924	4	49.382	9		653.75	95.4047	92.7299	91.8243	96.9125		65.6436	1027.55	637.491		0.5	-0.14443	-0.01009		411.55	2545.12	2487.53	2476.11	2483.55	2477.86	2478.33		3386	-10.1216	-10.1495	-10.1033		3386	-10.104
0.39817	400.742		5.67911	0.02569		745.5	3610.38		5.2	140	170		5.2	320	736.667	73.948	10	53.31	4		654.232	95.2679	92.6044	91.7777	96.7744		67.4848	1057.74	668.553		0.55	-0.18221	-0.00966		411.5	2568.52	2487.57	2476.05	2483.56	2477.82	2478.29		3386.1	-10.1217	-10.1489	-10.1005		3386.1	-10.1046
0.43309	405.442		5.16414	0.02846		745.45	3620.56		5.22	183.333	156.667		5.22	333.333	800	74.96	4	55.222	40		654.715	95.1212	92.4804	91.6963	96.6573		69.3277	1036.93	649.614		0.6	-0.22289	-0.00777		411.45	2558.42	2487.59	2475.96	2483.55	2477.74	2478.22		3386.2	-10.1218	-10.1481	-10.0983		3386.2	-10.1051
0.46809	410.173		4.72728	0.03299		745.4	3691.25		5.24	176.667	113.333		5.24	303.333	633.333	78.929	2	57.089	2		655.197	94.9622	92.3591	91.5822	96.5637		71.1682	1049.13	672.676		0.65	-0.26506	-0.00385		411.4	2508.4	2487.62	2475.89	2483.54	2477.68	2478.17		3386.3	-10.1217	-10.1472	-10.0969		3386.3	-10.1053
0.50301	415.015		4.34558	0.03584		745.35	3685.66		5.26	173.333	160		5.26	300	626.667	86.702	4	58.887	1		655.679	94.7916	92.2437	91.4425	96.4929		73.0104	1087.32	650.737		0.7	-0.30671	0.00472		411.35	2630.17	2487.7	2475.86	2483.59	2477.67	2478.16		3386.4	-10.1215	-10.1464	-10.0962		3386.4	-10.1052
0.5379	420.057		4.00723	0.22019		745.3	3772.46		5.28	126.667	156.667		5.28	293.333	653.333	89.617	12	60.676	5		656.161	94.6142	92.1383	91.2881	96.4426		74.8501	1105.52	713.798		0.75	-0.3466	0.01716		411.3	2507.36	2487.67	2475.72	2483.53	2477.54	2478.04		3386.5	-10.1215	-10.1459	-10.0961		3386.5	-10.1047
0.57275	425.387		3.72595	0.06381		745.25	3719.22		5.3	146.667	160		5.3	356.667	636.667	94.425	6	62.398	1		656.643	94.4392	92.0479	91.1327	96.4096		76.6894	1102.71	695.86		0.8	-0.38188	0.03421		411.25	2527.06	2487.75	2475.69	2483.57	2477.53	2478.03		3386.6	-10.1219	-10.1455	-10.0962		3386.6	-10.1038
0.6075	431.148		3.41617	0.03711		745.2	3742.55		5.32	153.333	153.333		5.32	310	613.333	102.224	2	64.127	4		657.125	94.2776	91.9772	90.9916	96.3911		78.5306	1108.9	674.921		0.85	-0.41066	0.05752		411.2	2580.42	2487.82	2475.64	2483.6	2477.5	2478		3386.7	-10.1227	-10.1452	-10.0965		3386.7	-10.1027
0.64253	437.391		3.19083	0.03836		745.15	3689.05		5.34	170	146.667		5.34	326.667	640	105.218	6	65.858	19		657.607	94.1402	91.9295	90.8785	96.3848		80.3692	1070.1	689.982		0.9	-0.43144	0.08987		411.15	2670.13	2487.84	2475.55	2483.59	2477.42	2477.93		3386.8	-10.124	-10.145	-10.0968		3386.8	-10.1015
0.67693	444.295		3.00201	0.0467		745.1	3751.98		5.36	156.667	163.333		5.36	263.333	740	106.205	4	67.471	5		658.089	94.0344	91.9055	90.8038	96.3888		82.2075	1101.29	699.044		0.95	-0.44291	0.13006		411.1	2527.96	2487.78	2475.37	2483.49	2477.26	2477.77		3386.9	-10.1256	-10.1447	-10.0973		3386.9	-10.1005
0.71186	452.245		2.79407	0.06463		745.05	3725.08		5.38	173.333	150		5.38	356.667	730	110.269	4	69.171	3		658.571	93.9621	91.9026	90.7715	96.401		84.0475	1120.48	671.105		1	-0.44181	0.1787		411.05	2617.57	2487.85	2475.32	2483.53	2477.22	2477.75		3387	-10.1273	-10.1444	-10.0981		3387	-10.1
0.74654	461.357		2.60446	0.09287		745	3818.4		5.4	136.667	160		5.4	290	620	118.736	2	70.783	1		659.053	93.9199	91.9157	90.7781	96.4184		85.8851	1085.67	683.167		1.05	-0.42674	0.23827		411	2592.92	2487.84	2475.2	2483.48	2477.11	2477.64		3387.1	-10.1292	-10.1441	-10.0992		3387.1	-10.1
0.78049	472.436		2.42642	0.13626		744.95	3703.31		5.42	133.333	126.667		5.42	340	610	122.118	6	72.414	1		659.536	93.9002	91.9384	90.8141	96.4377		87.7222	1046.87	629.229		1.1	-0.39718	0.31046		410.95	2497.33	2487.85	2475.09	2483.46	2477.02	2477.56		3387.2	-10.1311	-10.1439	-10.1005		3387.2	-10.1005
0.81553	486.518		2.25637	0.19721		744.9	3642.19		5.44	143.333	170		5.44	286.667	573.333	128.032	8	73.995	3		660.018	93.8955	91.9656	90.8661	96.4559		89.5612	1090.06	668.289		1.15	-0.35314	0.39302		410.9	2490.88	2487.96	2475.07	2483.52	2477.01	2477.56		3387.3	-10.133	-10.1437	-10.1017		3387.3	-10.1011
0.84955	503.972		2.09772	0.27379		744.85	3718.64		5.46	143.333	156.667		5.46	313.333	613.333	138.651	4	75.583	1		660.5	93.9011	91.9953	90.9217	96.4711		91.3977	1063.25	671.351		1.2	-0.29455	0.48604		410.85	2625.01	2488.07	2475.05	2483.59	2477.02	2477.57		3387.4	-10.1346	-10.1435	-10.1025		3387.4	-10.1018
0.88352	526.873		1.92756	0.36791		744.8	3689.64		5.48	150	160		5.48	256.667	590	143.235	6	80.35	1		660.982	93.9181	92.03	90.9735	96.4835		93.2338	1083.44	675.413		1.25	-0.22106	0.59196		410.8	2550.46	2488.06	2474.92	2483.55	2476.9	2477.45		3387.5	-10.1357	-10.1433	-10.1027		3387.5	-10.1028
0.92433	567.814		1.75968	0.47584		744.75	3727.07		5.5	130	130		5.5	273.333	593.333	144.848	4	81.839	3		661.464	93.9526	92.0756	91.0208	96.4954		95.0716	1069.64	660.473		1.3	-0.12798	0.70968		410.75	2609.72	2488.12	2474.85	2483.57	2476.84	2477.41		3387.6	-10.1362	-10.1429	-10.1022		3387.6	-10.1042
0.9569	632.422					744.7	3760.32		5.52	130	90		5.52	303.333	606.667			83.392	2		661.946	94.0135	92.1389	91.0701	96.5102		96.907	1092.83	647.535		1.35	-0.02333	0.83556		410.7	2673.65	2488.13	2474.73	2483.54	2476.74	2477.31		3387.7	-10.1362	-10.1425	-10.1014		3387.7	-10.1059
0.9886	938.098					744.65	3743.02		5.54	140	100		5.54	303.333	550			84.923	1		662.428	94.1081	92.2245	91.1316	96.5314		98.742	1065.03	665.596		1.4	0.09136	0.96845		410.65	2502.55	2488.08	2474.55	2483.45	2476.58	2477.15		3387.8	-10.1358	-10.1422	-10.1004		3387.8	-10.1079
0.96633	762.482					744.6	3670.09		5.56	146.667	143.333		5.56	303.333	656.667			86.519	1		662.91	94.2383	92.3316	91.2153	96.5606		100.577	1076.22	678.658		1.45	0.2162	1.10877		410.6	2455.85	2488.19	2474.52	2483.52	2476.57	2477.15		3387.9	-10.1354	-10.142	-10.0996		3387.9	-10.1096
0.92598	595.433					744.55	3691.81		5.58	126.667	173.333		5.58	306.667	493.333			88.086	1		663.393	94.3971	92.4533	91.3261	96.5974		102.413	1054.41	659.72		1.5	0.35498	1.25291		410.55	2551.04	2488.34	2474.54	2483.63	2476.6	2477.19		3388	-10.1352	-10.1421	-10.0989		3388	-10.1108
0.89593	559.533					744.5	3735.68		5.6	120	80		5.6	316.667	616.667			89.617	2		663.875	94.568	92.5768	91.4596	96.6385		104.247	1113.61	694.781		1.55	0.50766	1.39651		410.5	2487.03	2488.41	2474.47	2483.66	2476.55	2477.15		3388.1	-10.135	-10.1423	-10.0983		3388.1	-10.1115
0.85227	530.114					744.45	3744.8		5.62	146.667	100		5.62	293.333	530			91.103	4		664.357	94.7295	92.6878	91.6026	96.6804		106.081	1111.8	697.842		1.6	0.66764	1.53417		410.45	2588.85	2488.54	2474.46	2483.74	2476.56	2477.16		3388.2	-10.1349	-10.1426	-10.0978		3388.2	-10.1118
0.82245	515.27					744.4	3746.86		5.64	96.6667	156.667		5.64	300	603.333			94.26	2		664.839	94.867	92.7794	91.7423	96.7229		107.914	1096.99	716.904		1.65	0.84103	1.66402		410.4	2588.78	2488.58	2474.36	2483.74	2476.47	2477.09		3388.3	-10.1346	-10.1431	-10.0973		3388.3	-10.1121
0.79137	502.229					744.35	3651.26		5.66	190	136.667		5.66	320	593.333			95.818	1		665.321	94.9797	92.8556	91.8744	96.7702		109.749	1068.19	652.965		1.7	1.02597	1.78115		410.35	2457.31	2488.62	2474.25	2483.74	2476.39	2477.01		3388.4	-10.1339	-10.1436	-10.0969		3388.4	-10.1127
0.75444	489.081					744.3	3757.35		5.68	160	156.667		5.68	346.667	636.667			97.313	1		665.803	95.0673	92.9183	91.9925	96.821		111.581	1079.38	677.027		1.75	1.202	1.88121		410.3	2498.66	2488.78	2474.27	2483.85	2476.42	2477.05		3388.5	-10.1327	-10.1437	-10.0966		3388.5	-10.1136
0.71911	478.16					744.25	3787.09		5.7	140	123.333		5.7	326.667	543.333			98.866	1		666.285	95.1187	92.9584	92.0806	96.864		113.414	1073.58	665.087		1.8	1.35135	1.96069		410.25	2541.87	2488.91	2474.25	2483.93	2476.41	2477.05		3388.6	-10.1313	-10.1434	-10.0964		3388.6	-10.1146
0.68325	468.706					744.2	3649.18		5.72	156.667	136.667		5.72	323.333	566.667			100.482	1		666.767	95.1249	92.9666	92.1248	96.8868		115.245	1116.77	673.149		1.85	1.48358	2.00954		410.2	2592.42	2489	2474.19	2483.98	2476.37	2477.02		3388.7	-10.1298	-10.1427	-10.0964		3388.7	-10.1153
0.64844	460.493					744.15	3707.43		5.74	153.333	133.333		5.74	263.333	613.333			102.024	1		667.25	95.0922	92.9463	92.1272	96.8857		117.079	1099.96	679.211		1.9	1.56697	2.02061		410.15	2498.59	2489.05	2474.08	2483.98	2476.28	2476.94		3388.8	-10.1286	-10.1418	-10.0967		3388.8	-10.1153
0.61287	452.983					744.1	3719.68		5.76	116.667	133.333		5.76	236.667	546.667			105.141	1		667.732	95.0414	92.9127	92.1057	96.8672		118.91	1080.15	664.272		1.95	1.61765	1.99739		410.1	2593.49	2489.18	2474.06	2484.07	2476.28	2476.95		3388.9	-10.1278	-10.1409	-10.0971		3388.9	-10.1146
0.57783	446.187					744.05	3706.72		5.78	210	133.333		5.78	293.333	476.667			106.876	3		668.214	94.9968	92.8843	92.0847	96.8441		120.741	1088.35	662.333		2	1.58818	1.93821		410.05	2608.25	2489.23	2473.95	2484.07	2476.19	2476.86		3389	-10.1273	-10.1404	-10.0977		3389	-10.1136
0.54275	439.646					744	3713.12		5.8	123.333	160		5.8	266.667	446.667			108.352	1		668.696	94.9758	92.8747	92.085	96.8299		122.571	1070.54	662.395		2.05	1.53242	1.83185		410	2476.89	2489.27	2473.83	2484.06	2476.09	2476.77		3389.1	-10.1271	-10.1404	-10.0981		3389.1	-10.1126
0.50713	433.45					743.95	3799.1		5.82	170	120		5.82	350	490			110.059	1		669.178	94.983	92.888	92.1176	96.8354		124.401	1048.73	647.456		2.1	1.44082	1.67965		409.95	2583.07	2489.43	2473.82	2484.18	2476.11	2476.8		3389.2	-10.127	-10.1407	-10.098		3389.2	-10.112
0.47117	410.78					743.9	3747.22		5.84	146.667	170		5.84	246.667	580			111.659	1		669.66	95.0103	92.9185	92.1817	96.8665		126.233	1067.92	642.518		2.15	1.2661	1.48538		409.9	2560.89	2489.5	2473.73	2484.19	2476.03	2476.73		3389.3	-10.1269	-10.1413	-10.097		3389.3	-10.112
0.43958	403.83					743.85	3631.88		5.86	133.333	186.667		5.86	303.333	556.667			113.324	2		670.142	95.0416	92.9555	92.2664	96.925		128.062	1072.12	658.579		2.2	1.14528	1.25564		409.85	2642.69	2489.59	2473.65	2484.23	2475.97	2476.68		3389.4	-10.1266	-10.142	-10.0953		3389.4	-10.1125
0.39111	396.583					743.8	3602.49		5.88	156.667	123.333		5.88	290	446.667			115.062	1		670.624	95.0603	92.988	92.3566	97.0095		129.891	1085.31	687.64		2.25	0.99602	0.97822		409.8	2520.68	2489.61	2473.49	2484.2	2475.84	2476.56		3389.5	-10.1261	-10.1427	-10.0933		3389.5	-10.1131
0.36913	393.449					743.75	3726.54		5.9	153.333	126.667		5.9	236.667	546.667			116.671	2		671.106	95.0584	93.0109	92.4405	97.1177		131.719	1100.51	658.702		2.3	0.7694	0.66514		409.75	2510.19	2489.74	2473.45	2484.28	2475.82	2476.55		3389.6	-10.1254	-10.1429	-10.0914		3389.6	-10.1138
0.33231	387.978					743.7	3753.83		5.92	160	110		5.92	233.333	563.333			118.563	2		671.589	95.0406	93.0278	92.516	97.2464		133.548	1079.7	652.764		2.35	0.59514	0.32824		409.7	2511.52	2489.88	2473.42	2484.37	2475.8	2476.54		3389.7	-10.1248	-10.1426	-10.09		3389.7	-10.1144
0.2971	382.171					743.65	3714.11		5.94	163.333	126.667		5.94	223.333	536.667						672.071	95.0146	93.0413	92.5849	97.3864		135.375	1095.89	669.824		2.4	0.44082	-0.0236		409.65	2573.01	2490.03	2473.38	2484.47	2475.79	2476.54		3389.8	-10.1243	-10.1417	-10.0893		3389.8	-10.1151
0.26212	375.48					743.6	3693.45		5.96	143.333	166.667		5.96	266.667	580						672.553	94.973	93.0399	92.6378	97.5165		137.205	1080.09	658.886		2.45	0.18585	-0.41682		409.6	2495.93	2490.12	2473.29	2484.51	2475.72	2476.48		3389.9	-10.124	-10.1404	-10.0892		3389.9	-10.1157
0.22733	367.457					743.55	3590.99		5.98	130	133.333		5.98	243.333	523.333						673.035	94.8977	93.0028	92.658	97.6097		139.032	1075.28	693.947		2.5	-0.09162	-0.81384		409.55	2527.76	2490.29	2473.27	2484.62	2475.72	2476.49		3390	-10.1239	-10.1388	-10.0895		3390	-10.1161
0.19252	357.578					743.5	3698.01		6	153.333	103.333		6	296.667	533.333						673.517	94.7811	92.9194	92.6398	97.6496		140.859	1105.47	672.009		2.55	-0.36667	-1.19277		409.5	2570.17	2490.43	2473.22	2484.7	2475.7	2476.48		3390.1	-10.124	-10.1375	-10.0898		3390.1	-10.1161
0.16007	346.236					743.45	3709.86		6.02	160	140		6.02	236.667	516.667						673.999	94.6319	92.7942	92.5944	97.6359		142.685	1096.66	655.07		2.6	-0.65409	-1.52717		409.45	2496.41	2490.53	2473.14	2484.75	2475.63	2476.42		3390.2	-10.124	-10.1366	-10.0901		3390.2	-10.1157
0.12179	329.615					743.4	3663.88		6.04	186.667	140		6.04	296.667	506.667						674.481	94.4677	92.6405	92.542	97.581		144.511	1078.86	628.132		2.65	-0.9314	-1.82848		409.4	2544.23	2490.71	2473.11	2484.87	2475.64	2476.44		3390.3	-10.1239	-10.1359	-10.0904		3390.3	-10.1149
0.08921	311.733					743.35	3670.2		6.06	153.333	103.333		6.06	226.667	530						674.963	94.3064	92.473	92.5036	97.5047		146.337	1084.06	651.193		2.7	-1.22658	-2.10499		409.35	2574.2	2490.84	2473.05	2484.95	2475.59	2476.41		3390.4	-10.1237	-10.1354	-10.0908		3390.4	-10.1139
0.04811	281.35					743.3	3645.92		6.08	226.667	106.667		6.08	276.667	446.667						675.446	94.1615	92.3043	92.4956	97.4294		148.162	1076.24	634.255		2.75	-1.50037	-2.32818		409.3	2525.33	2490.96	2472.96	2485	2475.53	2476.35		3390.5	-10.1237	-10.1351	-10.0916		3390.5	-10.1131
						743.25	3710.06		6.1	163.333	110		6.1	303.333	500						675.928	94.0412	92.1449	92.5278	97.376		149.987	1111.44	634.316		2.8	-1.77951	-2.45659		409.25	2587.73	2491.12	2472.91	2485.1	2475.5	2476.34		3390.6	-10.1241	-10.1349	-10.0929		3390.6	-10.1124
						743.2	3698.52		6.12	186.667	116.667		6.12	280	520						676.41	93.9487	92.0029	92.6025	97.3598		151.814	1059.63	648.378		2.85	-2.09531	-2.66267		409.2	2572.64	2491.22	2472.81	2485.14	2475.42	2476.27		3390.7	-10.1248	-10.135	-10.0948		3390.7	-10.1117
						743.15	3745.27		6.14	170	126.667		6.14	243.333	503.333						676.892	93.8829	91.8852	92.7155	97.3883		153.638	1108.83	659.438		2.9	-2.41217	-2.85234		409.15	2502.7	2491.35	2472.72	2485.21	2475.36	2476.22		3390.8	-10.1258	-10.1354	-10.0969		3390.8	-10.111
						743.1	3649.73		6.16	213.333	126.667		6.16	213.333	480						677.374	93.8375	91.7958	92.857	97.459		155.462	1072.02	662.5		2.95	-2.716	-2.98899		409.1	2489.14	2491.54	2472.69	2485.33	2475.36	2476.23		3390.9	-10.1268	-10.1358	-10.099		3390.9	-10.1101
						743.05	3713.53		6.18	240	130		6.18	243.333	460						677.856	93.7997	91.7339	93.0134	97.5604		157.286	1091.21	649.562		3	-2.93498	-3.0749		409.05	2582.71	2491.74	2472.68	2485.48	2475.36	2476.25		3391	-10.1279	-10.1361	-10.1005		3391	-10.1092
						743	3747		6.2	206.667	163.333		6.2	306.667	536.667						678.338	93.7475	91.6902	93.1684	97.6744		159.109	1061.4	644.623		3.05	-3.06705	-3.11035		409	2571.01	2491.87	2472.58	2485.54	2475.29	2476.19		3391.1	-10.1288	-10.136	-10.1012		3391.1	-10.1086
						742.95	3720.18		6.22	160	180		6.22	253.333	486.667						678.82	93.648	91.6449	93.3053	97.7802		160.932	1055.6	627.684		3.1	-3.12647	-3.07603		408.95	2770.76	2492.01	2472.49	2485.61	2475.23	2476.14		3391.2	-10.1293	-10.1357	-10.1012		3391.2	-10.1084
						742.9	3641.87		6.24	186.667	123.333		6.24	273.333	486.667						679.302	93.4583	91.5664	93.4088	97.8589		162.754	1063.79	627.746		3.15	-3.05774	-2.99472		408.9	2582.71	2491.97	2472.22	2485.51	2474.99	2475.91		3391.3	-10.1292	-10.1354	-10.1005		3391.3	-10.1086
						742.85	3651.68		6.26	186.667	163.333		6.26	270	513.333						679.784	93.1294	91.4149	93.4671	97.8976		164.576	1054.98	651.807		3.2	-2.88329	-2.86977		408.85	2423.11	2492.11	2472.12	2485.58	2474.91	2475.85		3391.4	-10.1286	-10.1353	-10.0996		3391.4	-10.109
						742.8	3802.47		6.28	190	166.667		6.28	220	533.333						680.267	92.6142	91.149	93.474	97.8915		166.398	1065.18	641.869		3.25	-2.63824	-2.69583		408.8	2563.87	2492.4	2472.16	2485.8	2474.98	2475.94		3391.5	-10.1276	-10.1353	-10.0987		3391.5	-10.1096
						742.75	3758.51		6.3	233.333	206.667		6.3	266.667	416.667						680.749	91.8798	90.7349	93.4294	97.8445		168.22	1062.37	630.93		3.3	-2.3297	-2.4641		408.75	2588.54	2492.56	2472.08	2485.89	2474.93	2475.9		3391.6	-10.1265	-10.1355	-10.0979		3391.6	-10.1101
						742.7	3723.45		6.32	190	183.333		6.32	270	470						681.231	90.9195	90.158	93.339	97.7668		170.041	1069.57	636.991		3.35	-2.00566	-2.19618		408.7	2589.55	2492.7	2471.97	2485.97	2474.85	2475.84		3391.7	-10.1256	-10.1356	-10.0974		3391.7	-10.1106
						742.65	3695.94		6.34	210	153.333		6.34	270	490						681.713	89.7625	89.4302	93.2123	97.6722		171.861	1073.76	644.053		3.4	-1.62367	-1.89701		408.65	2675.09	2492.85	2471.87	2486.04	2474.77	2475.77		3391.8	-10.1252	-10.1356	-10.097		3391.8	-10.111
						742.6	3684.01		6.36	236.667	156.667		6.36	196.667	433.333						682.195	88.476	88.5935	93.0606	97.575		173.682	1072.95	631.115		3.45	-1.06175	-1.56934		408.6	2637.05	2492.93	2471.68	2486.05	2474.62	2475.63		3391.9	-10.1254	-10.1353	-10.0967		3391.9	-10.1116
						742.55	3677.48		6.38	210	176.667		6.38	223.333	470						682.677	87.1581	87.7147	92.8947	97.4868		175.502	1096.14	642.176		3.5	-0.57271	-1.21654		408.55	2484.55	2493.05	2471.53	2486.09	2474.5	2475.53		3392	-10.1261	-10.1348	-10.0965		3392	-10.1126
						742.5	3708.66		6.4	273.333	243.333		6.4	243.333	453.333						683.159	85.9235	86.8761	92.724	97.4157		177.321	1049.34	637.237		3.55	-0.06577	-0.84585		408.5	2437.48	2493.3	2471.52	2486.27	2474.52	2475.56		3392.1	-10.1271	-10.1343	-10.0962		3392.1	-10.1138
						742.45	3684.66		6.42	240	193.333		6.42	253.333	433.333						683.641	84.8861	86.162	92.5559	97.3663		179.141	1063.53	619.298		3.6	0.56235	-0.46459		408.45	2569.81	2493.61	2471.55	2486.5	2474.58	2475.64		3392.2	-10.1283	-10.1339	-10.096		3392.2	-10.1149
						742.4	3732.29		6.44	266.667	203.333		6.44	240	423.333						684.124	84.1429	85.6459	92.3974	97.3406		180.96	1044.72	613.36		3.65	1.01836	-0.06755		408.4	2624.69	2493.8	2471.47	2486.62	2474.52	2475.6		3392.3	-10.1294	-10.1335	-10.0959		3392.3	-10.1154
						742.35	3639.4		6.46	240	216.667		6.46	180	523.333						684.606	83.7616	85.3798	92.2549	97.3392		182.778	1067.92	638.421		3.7	1.37348	0.33025		408.35	2560.22	2493.95	2471.33	2486.68	2474.41	2475.51		3392.4	-10.1304	-10.133	-10.0958		3392.4	-10.1151
						742.3	3754.88		6.48	263.333	210		6.48	246.667	476.667						685.088	83.7723	85.387	92.1355	97.362		184.596	1039.12	624.482		3.75	1.64305	0.72042		408.3	2502.44	2494.16	2471.25	2486.82	2474.36	2475.47		3392.5	-10.1313	-10.1322	-10.0959		3392.5	-10.1138
						742.25	3684.32		6.5	256.667	210		6.5	223.333	433.333						685.57	84.1633	85.6589	92.0458	97.4083		186.414	1044.31	613.544		3.8	1.84633	1.09761		408.25	2514.63	2494.43	2471.22	2487	2474.37	2475.5		3392.6	-10.1319	-10.1313	-10.0962		3392.6	-10.1122
						742.2	3719.97		6.52	336.667	263.333		6.52	283.333	440						686.052	84.881	86.1551	91.9905	97.4762		188.232	1025.5	646.606		3.85	1.96223	1.45392		408.2	2538.95	2494.7	2471.18	2487.18	2474.36	2475.51		3392.7	-10.1322	-10.1305	-10.0967		3392.7	-10.1105
						742.15	3665.18		6.54	286.667	293.333		6.54	186.667	423.333						686.534	85.833	86.8079	91.9709	97.5615		190.049	1032.69	595.667		3.9	2.01792	1.78788		408.15	2579.07	2494.94	2471.12	2487.35	2474.33	2475.5		3392.8	-10.1322	-10.13	-10.0973		3392.8	-10.1093
						742.1	3723.5		6.56	333.333	290		6.56	233.333	413.333						687.016	86.8971	87.5297	91.984	97.6577		191.866	1022.89	645.729		3.95	2.08725	2.09214		408.1	2517.64	2495.16	2471.02	2487.48	2474.27	2475.45		3392.9	-10.1321	-10.1298	-10.0982		3392.9	-10.1085
						742.05	3750.24		6.58	330	283.333		6.58	273.333	496.667						687.498	87.9341	88.224	92.0226	97.7558		193.682	1039.08	623.789		4	2.1852	2.36659		408.05	2609.35	2495.44	2470.98	2487.67	2474.26	2475.47		3393	-10.1317	-10.1298	-10.0993		3393	-10.1082
						742	3688.18		6.6	376.667	270		6.6	216.667	490						687.981	88.8043	88.7971	92.077	97.8457		195.498	991.269	625.851		4.05	2.27338	2.60661		408	2537.51	2495.64	2470.85	2487.78	2474.17	2475.39		3393.1	-10.1312	-10.13	-10.1004		3393.1	-10.1081
						741.95	3721.79		6.62	450	310		6.62	203.333	453.333						688.463	89.385	89.1687	92.1369	97.9176		197.314	1037.46	629.913		4.1	2.36224	2.80962		407.95	2674.1	2495.92	2470.79	2487.97	2474.14	2475.39		3393.2	-10.1306	-10.1303	-10.1014		3393.2	-10.1084
						741.9	3665.32		6.64	426.667	313.333		6.64	236.667	423.333						688.945	89.5838	89.2802	92.1933	97.9642		199.129	1039.66	607.973		4.15	2.46501	2.97072		407.9	2552.12	2496.08	2470.61	2488.03	2474	2475.26		3393.3	-10.13	-10.1307	-10.1021		3393.3	-10.1092
						741.85	3680.19		6.66	450	426.667		6.66	226.667	463.333						689.427	89.3493	89.0998	92.2399	97.9821		200.944	1044.85	621.035		4.2	2.58206	3.0885		407.85	2377.98	2496.35	2470.53	2488.22	2473.96	2475.25		3393.4	-10.1296	-10.1312	-10.1022		3393.4	-10.1103
						741.8	3795.36		6.68	410	403.333		6.68	233.333	433.333						689.909	88.6771	88.6254	92.273	97.9724		202.759	1022.04	604.097		4.25	2.67803	3.16816		407.8	2525.87	2496.79	2470.62	2488.56	2474.08	2475.39		3393.5	-10.1294	-10.1318	-10.1021		3393.5	-10.1116
						741.75	3819.68		6.7	466.667	460		6.7	250	460						690.391	87.6133	87.8867	92.2909	97.9411		204.573	1068.24	606.158		4.3	2.78808	3.20052		407.75	2505.88	2497.11	2470.57	2488.78	2474.07	2475.4		3393.6	-10.1294	-10.1326	-10.1019		3393.6	-10.1127
						741.7	3694.45		6.72	500	376.667		6.72	226.667	450						690.873	86.2535	86.9451	92.2932	97.8972		206.385	1041.43	614.22		4.35	2.92716	3.18216		407.7	2526.98	2497.44	2470.54	2489.02	2474.07	2475.43		3393.7	-10.1293	-10.1334	-10.1017		3393.7	-10.113
						741.65	3656.1		6.74	440	516.667		6.74	273.333	390						691.355	84.7343	85.8895	92.2802	97.851		208.199	1029.62	632.281		4.4	3.02381	3.11239		407.65	2558.94	2497.77	2470.49	2489.24	2474.06	2475.44		3393.8	-10.1288	-10.1343	-10.1017		3393.8	-10.1126
						741.6	3711.35		6.76	613.333	560		6.76	293.333	426.667						691.837	83.2172	84.8286	92.2528	97.8116		210.012	1035.82	633.342		4.45	3.081	2.99136		407.6	2514.18	2498.08	2470.41	2489.45	2474.02	2475.42		3393.9	-10.1278	-10.135	-10.1017		3393.9	-10.1114
						741.55	3694.65		6.78	646.667	610		6.78	220	453.333						692.32	81.8681	83.8776	92.2127	97.785		211.825	1052.01	615.404		4.5	3.02582	2.81666		407.55	2503.69	2498.43	2470.37	2489.7	2474.02	2475.45		3394	-10.1264	-10.1355	-10.1017		3394	-10.1101
						741.5	3728.7		6.8	666.667	670		6.8	226.667	456.667						692.802	80.836	83.144	92.1629	97.772		213.637	1048.2	607.466		4.55	2.82126	2.58849		407.5	2564.94	2498.81	2470.34	2489.97	2474.03	2475.48		3394.1	-10.125	-10.1357	-10.1019		3394.1	-10.1089
						741.45	3812.1		6.82	716.667	630		6.82	253.333	430						693.284	80.2353	82.7134	92.1072	97.7687		215.449	1016.39	639.527		4.6	2.50457	2.30962		407.45	2551.16	2499.14	2470.25	2490.19	2473.99	2475.46		3394.2	-10.1237	-10.1358	-10.1021		3394.2	-10.1081
						741.4	3680.46		6.84	746.667	753.333		6.84	256.667	376.667						693.766	80.1344	82.6387	92.0496	97.7668		217.261	1063.59	601.588		4.65	2.09574	1.98274		407.4	2618.37	2499.49	2470.18	2490.43	2473.96	2475.46		3394.3	-10.1227	-10.1361	-10.1026		3394.3	-10.1077
						741.35	3697.83		6.86	733.333	840		6.86	213.333	420						694.248	80.549	82.9331	91.9934	97.7555		219.073	1056.78	600.649		4.7	1.57011	1.60971		407.35	2552.78	2499.78	2470.04	2490.61	2473.87	2475.39		3394.4	-10.1219	-10.1368	-10.103		3394.4	-10.1076
						741.3	3792.57		6.88	840	930		6.88	186.667	343.333						694.73	81.4411	83.568	91.9402	97.7244		220.882	1022.98	601.711		4.75	1.02752	1.1961		407.3	2615.19	2500.15	2469.97	2490.86	2473.84	2475.39		3394.5	-10.1213	-10.138	-10.1033		3394.5	-10.1076
						741.25	3765.55		6.9	993.333	1066.67		6.9	246.667	400						695.212	82.7219	84.4765	91.8894	97.6652		222.693	1030.17	603.772		4.8	0.53928	0.75256		407.25	2575.73	2500.47	2469.84	2491.06	2473.75	2475.33		3394.6	-10.121	-10.1395	-10.1034		3394.6	-10.1078
						741.2	3596.33		6.92	1090	1033.33		6.92	236.667	376.667						695.694	84.2626	85.5623	91.8388	97.5739		224.503	1030.37	620.833		4.85	-0.01597	0.2887		407.2	2775.05	2500.83	2469.74	2491.31	2473.7	2475.31		3394.7	-10.1209	-10.1409	-10.1035		3394.7	-10.1082
						741.15	3652.83		6.94	1176.67	1213.33		6.94	213.333	426.667						696.177	85.9105	86.7142	91.7853	97.4514		226.313	1017.56	580.895		4.9	-0.70044	-0.19305		407.15	2686.39	2501.03	2469.47	2491.39	2473.47	2475.11		3394.8	-10.1211	-10.1418	-10.1035		3394.8	-10.1088
						741.1	3636.49		6.96	1316.67	1536.67		6.96	190	376.667						696.659	87.5137	87.8243	91.7258	97.3032		228.123	1016.75	608.957		4.95	-1.34875	-0.6831		407.1	2453.21	2501.32	2469.27	2491.55	2473.32	2474.99		3394.9	-10.1214	-10.1422	-10.1034		3394.9	-10.1096
						741.05	3738.19		6.98	1473.33	1566.67		6.98	200	376.667						697.141	88.9458	88.8055	91.6586	97.1381		229.932	1015.94	610.018		5	-1.8281	-1.16762		407.05	2542.98	2501.82	2469.28	2491.93	2473.38	2475.08		3395	-10.1216	-10.1421	-10.103		3395	-10.1104
						741	3692.88		7	1536.67	1750		7	220	380						697.623	90.1257	89.6046	91.5832	96.966		231.739	1003.14	615.08		5.05	-2.26638	-1.64493		407	2670.55	2502.26	2469.22	2492.24	2473.36	2475.09		3395.1	-10.1215	-10.1416	-10.1024		3395.1	-10.111
						740.95	3696.37		7.02	1650	1923.33		7.02	226.667	413.333						698.105	91.0255	90.2053	91.5009	96.7962		233.548	1014.33	601.14		5.1	-2.68783	-2.09817		406.95	2546.39	2502.6	2469.03	2492.45	2473.23	2474.99		3395.2	-10.1212	-10.141	-10.1016		3395.2	-10.1111
						740.9	3761.99		7.04	1816.67	2146.67		7.04	246.667	446.667						698.587	91.6639	90.6233	91.4143	96.6362		235.356	1025.53	608.202		5.15	-3.06617	-2.51379		406.9	2575.81	2503.06	2468.97	2492.77	2473.21	2475.01		3395.3	-10.1209	-10.1402	-10.1006		3395.3	-10.1105
						740.85	3677.28		7.06	2103.33	2476.67		7.06	243.333	393.333						699.069	92.0899	90.8946	91.3269	96.4905		237.164	1035.72	604.264		5.2	-3.35356	-2.87924		406.85	2525.69	2503.5	2468.87	2493.08	2473.16	2474.99		3395.4	-10.1209	-10.1396	-10.0998		3395.4	-10.1095
						740.8	3657.09		7.08	2406.67	2743.33		7.08	186.667	346.667						699.551	92.3643	91.0616	91.2433	96.3612		238.971	1028.91	601.324		5.25	-3.44991	-3.19199		406.8	2548.24	2504.01	2468.82	2493.45	2473.16	2475.03		3395.5	-10.1211	-10.139	-10.0994		3395.5	-10.1082
						740.75	3758.26		7.1	2293.33	3100		7.1	226.667	363.333						700.033	92.5441	91.1631	91.1683	96.2489		240.777	1019.11	612.386		5.3	-3.485	-3.43435		406.75	2613.84	2504.5	2468.74	2493.8	2473.15	2475.05		3395.6	-10.1213	-10.1388	-10.0995		3395.6	-10.107
						740.7	3826		7.12	2626.67	3430		7.12	243.333	346.667						700.516	92.6726	91.2275	91.1073	96.1536		242.584	1006.29	588.448		5.35	-3.4807	-3.59658		406.7	2584.92	2504.95	2468.61	2494.11	2473.07	2475.01		3395.7	-10.1212	-10.1388	-10.0998		3395.7	-10.106
						740.65	3778.07		7.14	3190	4156.67		7.14	223.333	446.667						700.998	92.7777	91.2721	91.0649	96.0761		244.39	1024.49	578.509		5.4	-3.44036	-3.67326		406.65	2460.54	2505.45	2468.51	2494.45	2473.02	2474.99		3395.8	-10.1206	-10.139	-10.1002		3395.8	-10.1053
						740.6	3754.76		7.16	3336.67	4543.33		7.16	246.667	436.667						701.48	92.8733	91.3055	91.0449	96.019		246.196	985.684	594.571		5.45	-3.70686	-3.66834		406.6	2648.51	2506.07	2468.52	2494.92	2473.08	2475.09		3395.9	-10.1198	-10.1394	-10.1004		3395.9	-10.1046
						740.55	3649.96		7.18	3680	5576.67		7.18	236.667	363.333						701.962	92.9642	91.331	91.0493	95.9866		248	1012.88	610.632		5.5	-3.64896	-3.5734		406.55	2504.07	2506.53	2468.35	2495.23	2472.98	2475.03		3396	-10.1189	-10.1396	-10.1005		3396	-10.1039
						740.5	3747.31		7.2	4326.67	6163.33		7.2	223.333	393.333						702.444	93.0515	91.3506	91.0782	95.9847		249.805	984.071	591.693		5.55	-3.26681	-3.38836		406.5	2455.88	2507.14	2468.32	2495.69	2473	2475.09		3396.1	-10.1181	-10.1398	-10.1007		3396.1	-10.103
						740.45	3741.17		7.22	4593.33	6820		7.22	220	383.333						702.926	93.1368	91.3682	91.1294	96.0192		251.611	1000.26	590.755		5.6	-3.20257	-3.11788		406.45	2471.59	2507.81	2468.33	2496.2	2473.07	2475.21		3396.2	-10.1177	-10.1398	-10.101		3396.2	-10.1021
						740.4	3632.16		7.24	5383.33	8696.67		7.24	196.667	376.667						703.408	93.2242	91.39	91.199	96.0945		253.415	1009.46	594.816		5.65	-3.0689	-2.76926		406.4	2664.73	2508.49	2468.33	2496.71	2473.13	2475.31		3396.3	-10.1176	-10.1399	-10.1013		3396.3	-10.1013
						740.35	3727.44		7.26	6130	10400		7.26	230	410						703.89	93.3208	91.4236	91.2817	96.2114		255.218	1038.65	602.877		5.7	-2.85354	-2.34586		406.35	2592.28	2509	2468.15	2497.06	2473.01	2475.23		3396.4	-10.1178	-10.14	-10.1017		3396.4	-10.1006
						740.3	3759.97		7.28	7093.33	13350		7.28	216.667	330						704.372	93.4339	91.4761	91.3709	96.3655		257.022	1001.84	594.939		5.75	-2.66294	-1.85918		406.3	2656.01	2509.6	2468.04	2497.49	2472.96	2475.23		3396.5	-10.1181	-10.1401	-10.1022		3396.5	-10.1001
						740.25	3757.77		7.3	8126.67	17556.7		7.3	236.667	420						704.855	93.5687	91.5516	91.4595	96.547		258.826	1025.04	594		5.8	-2.30772	-1.3231		406.25	2718.09	2510.16	2467.87	2497.88	2472.86	2475.17		3396.6	-10.1185	-10.1404	-10.1029		3396.6	-10.0996
						740.2	3730.25		7.32	9556.67	21406.7		7.32	213.333	360						705.337	93.7256	91.6495	91.5399	96.7413		260.627	1008.24	576.062		5.85	-1.66782	-0.75055		406.2	2612.28	2510.69	2467.64	2498.22	2472.7	2475.06		3396.7	-10.1187	-10.1408	-10.1037		3396.7	-10.099
						740.15	3697.29		7.34	10506.7	19303.3		7.34	163.333	346.667						705.819	93.8987	91.7643	91.6047	96.9312		262.43	969.424	603.123		5.9	-0.90913	-0.15693		406.15	2548.98	2511.33	2467.51	2498.68	2472.63	2475.04		3396.8	-10.1186	-10.1413	-10.1044		3396.8	-10.0984
						740.1	3727.98		7.36	11866.7	12413.3		7.36	233.333	406.667						706.301	94.0759	91.8865	91.6481	97.0997		264.233	981.617	571.184		5.95	0.13962	0.43926		406.1	2608.93	2512.05	2467.44	2499.21	2472.63	2475.09		3396.9	-10.1185	-10.1419	-10.105		3396.9	-10.098
						740.05	3757.32		7.38	12130	5300		7.38	216.667	326.667						706.783	94.2416	92.0051	91.6666	97.2332		266.035	1000.81	581.246		6	1.07074	1.01923		406.05	2635.33	2512.74	2467.31	2499.71	2472.57	2475.08		3397	-10.1184	-10.1423	-10.1052		3397	-10.0979
						740	3703.22		7.4	11186.7	1850		7.4	176.667	376.667						707.265	94.3788	92.1095	91.66	97.3242		267.835	982.004	594.307		6.05	1.64216	1.57551		406	2663.63	2513.42	2467.16	2500.2	2472.49	2475.05		3397.1	-10.1184	-10.1425	-10.1053		3397.1	-10.098
						739.95	3658.4		7.42	9590	926.667		7.42	236.667	336.667						707.747	94.4734	92.1921	91.632	97.3716		269.636	976.199	596.369		6.1	2.30542	2.08077		405.95	2660.61	2514.1	2466.98	2500.68	2472.38	2475		3397.2	-10.1184	-10.1424	-10.1051		3397.2	-10.0982
						739.9	3683.92		7.44	7083.33	656.667		7.44	223.333	346.667						708.229	94.5166	92.2488	91.5889	97.3806		271.438	1008.39	597.431		6.15	2.94693	2.51735		405.9	2601.11	2514.81	2466.81	2501.19	2472.28	2474.95		3397.3	-10.1184	-10.1423	-10.1046		3397.3	-10.0983
						739.85	3725.78		7.46	4613.33	653.333		7.46	186.667	440						708.712	94.5066	92.2791	91.5383	97.3603		273.236	1005.58	588.491		6.2	3.4041	2.87118		405.85	2631	2515.6	2466.68	2501.77	2472.23	2474.97		3397.4	-10.1182	-10.142	-10.1038		3397.4	-10.0985
						739.8	3735.74		7.48	2843.33	563.333		7.48	256.667	346.667						709.194	94.4487	92.2852	91.4866	97.3211		275.037	994.777	589.553		6.25	3.83903	3.13116		405.8	2582.68	2516.39	2466.54	2502.34	2472.16	2474.95		3397.5	-10.1179	-10.1415	-10.1028		3397.5	-10.0987
						739.75	3753		7.5	1846.67	500		7.5	160	393.333						709.676	94.3537	92.2703	91.4374	97.2722		276.835	1027.97	574.615		6.3	4.13702	3.28964		405.75	2652.29	2517.24	2466.43	2502.98	2472.13	2474.99		3397.6	-10.1176	-10.1407	-10.102		3397.6	-10.0989
						739.7	3738.12		7.52	1220	453.333		7.52	203.333	380						710.158	94.2357	92.2375	91.3904	97.2198		278.635	991.165	614.676		6.35	4.16818	3.34672		405.7	2646.57	2518.07	2466.26	2503.58	2472.04	2474.97		3397.7	-10.1175	-10.1397	-10.1014		3397.7	-10.0991
						739.65	3692.45		7.54	1110	326.667		7.54	176.667	403.333						710.64	94.1092	92.1897	91.3419	97.1663		280.435	995.356	589.737		6.4	3.87363	3.29642		405.65	2579.73	2518.92	2466.1	2504.21	2471.96	2474.95		3397.8	-10.1178	-10.1385	-10.1011		3397.8	-10.0994
						739.6	3688.17		7.56	810	313.333		7.56	220	306.667						711.122	93.9876	92.1298	91.2866	97.1112		282.232	992.551	605.798		6.45	3.49301	3.14029		405.6	2584.07	2519.87	2466	2504.93	2471.94	2475		3397.9	-10.1185	-10.1372	-10.1007		3397.9	-10.0996
						739.55	3669.88		7.58	546.667	196.667		7.58	163.333	400						711.604	93.8811	92.0607	91.2198	97.0522		284.03	988.741	582.86		6.5	3.08984	2.88587		405.55	2526.93	2520.85	2465.89	2505.66	2471.92	2475.04		3398	-10.1194	-10.1359	-10.0999		3398	-10.1
						739.5	3612.7		7.6	656.667	176.667		7.6	203.333	323.333						712.086	93.7966	91.9864	91.1398	96.9862		285.829	1018.93	578.922		6.55	2.452	2.54806		405.5	2559.38	2521.91	2465.84	2506.48	2471.95	2475.15		3398.1	-10.1203	-10.1347	-10.0987		3398.1	-10.1005
						739.45	3632.13		7.62	490	120		7.62	160	343.333						712.568	93.7378	91.912	91.0491	96.9113		287.625	973.132	587.983		6.6	1.98119	2.13496		405.45	2510.92	2522.97	2465.75	2507.29	2471.95	2475.22		3398.2	-10.121	-10.1338	-10.097		3398.2	-10.1012
						739.4	3719.95		7.64	393.333	123.333		7.64	230	300						713.051	93.7062	91.8435	90.9546	96.8267		289.423	1016.32	604.044		6.65	1.6482	1.66352		405.4	2663.79	2524.11	2465.71	2508.18	2472	2475.35		3398.3	-10.1216	-10.1334	-10.0953		3398.3	-10.1019
						739.35	3738.75		7.66	373.333	86.6667		7.66	186.667	316.667						713.533	93.702	91.7875	90.8664	96.7339		291.218	994.514	581.106		6.7	1.14797	1.15325		405.35	2728.16	2525.16	2465.53	2508.96	2471.92	2475.34		3398.4	-10.1223	-10.1334	-10.0938		3398.4	-10.1028
						739.3	3786.75		7.68	333.333	93.3333		7.68	216.667	300						714.015	93.7254	91.7506	90.7961	96.6365		293.015	986.711	591.167		6.75	0.35896	0.62488		405.3	2605.39	2526.18	2465.29	2509.71	2471.77	2475.28		3398.5	-10.1231	-10.1338	-10.093		3398.5	-10.1036
						739.25	3809.89		7.7	266.667	163.333		7.7	190	420						714.497	93.7776	91.7395	90.7552	96.5402		294.812	982.906	597.229		6.8	-0.28343	0.09941		405.25	2634.27	2527.36	2465.17	2510.61	2471.74	2475.34		3398.6	-10.1241	-10.1343	-10.0928		3398.6	-10.1044
						739.2	3708.59		7.72	300	143.333		7.72	173.333	343.333						714.979	93.8614	91.7603	90.7534	96.4522		296.606	984.097	580.289		6.85	-0.66209	-0.40643		405.2	2610.72	2528.55	2465.01	2511.52	2471.69	2475.37		3398.7	-10.1253	-10.1349	-10.0931		3398.7	-10.105
						739.15	3681.09		7.74	220	133.333		7.74	166.667	353.333						715.461	93.9799	91.8185	90.7973	96.3805		298.402	967.29	596.351		6.9	-0.90844	-0.87237		405.15	2574.13	2529.8	2464.88	2512.48	2471.66	2475.43		3398.8	-10.1264	-10.1354	-10.0935		3398.8	-10.1055
						739.1	3742.62		7.76	223.333	116.667		7.76	196.667	370						715.943	94.1358	91.9177	90.8893	96.3333		300.196	989.485	574.413		6.95	-1.0863	-1.27633		405.1	2690.42	2531.14	2464.78	2513.52	2471.66	2475.52		3398.9	-10.1274	-10.1357	-10.0939		3398.9	-10.106
						739.05	3742.11		7.78	190	73.3333		7.78	243.333	313.333						716.425	94.3284	92.0588	91.027	96.3171		301.991	1019.68	586.474		7	-1.15137	-1.60428		405.05	2577.45	2532.42	2464.58	2514.49	2471.56	2475.52		3399	-10.1282	-10.1356	-10.0945		3399	-10.1062
						739	3736.27		7.8	160	103.333		7.8	200	340						716.908	94.5514	92.2376	91.202	96.3353		303.784	984.869	578.535		7.05	-1.12961	-1.85397		405	2570.87	2533.85	2464.48	2515.61	2471.57	2475.63		3399.1	-10.1287	-10.1352	-10.0952		3399.1	-10.1061
						738.95	3771.31		7.82	160	100		7.82	193.333	336.667						717.39	94.7913	92.4446	91.4005	96.3869		305.579	1000.06	588.597		7.1	-1.1753	-2.01354		404.95	2764.19	2535.33	2464.38	2516.77	2471.58	2475.74		3399.2	-10.1289	-10.1347	-10.0961		3399.2	-10.1056
						738.9	3785.63		7.84	186.667	103.333		7.84	196.667	326.667						717.872	95.0273	92.6645	91.6037	96.4666		307.371	1002.25	594.658		7.15	-1.30434	-2.08072		404.9	2553.38	2536.7	2464.11	2517.81	2471.43	2475.69		3399.3	-10.1292	-10.1343	-10.0969		3399.3	-10.1051
						738.85	3767.93		7.86	176.667	93.3333		7.86	193.333	360						718.354	95.2348	92.8784	91.7913	96.5648		309.165	997.45	569.72		7.2	-1.29359	-2.05837		404.85	2531.4	2538.32	2464.03	2519.08	2471.46	2475.83		3399.4	-10.1298	-10.1345	-10.0973		3399.4	-10.1048
						738.8	3699.82		7.88	203.333	93.3333		7.88	190	336.667						718.836	95.3892	93.0669	91.9447	96.6703		310.956	986.644	578.781		7.25	-1.14985	-1.95356		404.8	2570.24	2540.01	2463.97	2520.43	2471.52	2476.01		3399.5	-10.1306	-10.1354	-10.0973		3399.5	-10.1052
						738.75	3678.46		7.9	200	60		7.9	186.667	383.333						719.318	95.4716	93.2142	92.0508	96.7717		312.75	1001.84	586.842		7.3	-1.15122	-1.77701		404.75	2728.09	2541.73	2463.87	2521.79	2471.54	2476.15		3399.6	-10.1316	-10.1369	-10.097		3399.6	-10.1063
						738.7	3712.09		7.92	186.667	106.667		7.92	153.333	356.667						719.8	95.4728	93.3105	92.1043	96.8597		314.54	985.03	561.904		7.35	-1.27379	-1.54092		404.7	2831.46	2543.38	2463.63	2523.06	2471.43	2476.16		3399.7	-10.1323	-10.1387	-10.0966		3399.7	-10.108
						738.65	3566.01		7.94	156.667	90		7.94	193.333	333.333						720.282	95.3952	93.3539	92.1084	96.9282		316.333	968.223	571.966		7.4	-1.13645	-1.25816		404.65	2628.22	2545	2463.3	2524.3	2471.22	2476.07		3399.8	-10.1324	-10.1401	-10.0961		3399.8	-10.11
						738.6	3787.88		7.96	173.333	80		7.96	180	296.667						720.764	95.2524	93.3499	92.0731	96.975		318.123	989.417	578.027		7.45	-0.76085	-0.9518		404.6	2666.89	2546.87	2463.15	2525.79	2471.2	2476.19		3399.9	-10.1318	-10.1411	-10.0953		3399.9	-10.1119
						738.55	3751.16		7.98	173.333	83.3333		7.98	176.667	320						721.247	95.0663	93.31	92.0134	97.0011		319.915	1007.61	579.088		7.5	-0.79571	-0.64002		404.55	2694.69	2548.79	2462.97	2527.3	2471.15	2476.27		3400	-10.1308	-10.1418	-10.0942		3400	-10.1133
						738.5	3713.6		8	156.667	96.6667		8	166.667	380						721.729	94.8634	93.2487	91.9453	97.01		321.704	1015.8	594.149		7.55	-0.8016	-0.34392		404.5	2618.47	2550.76	2462.76	2528.86	2471.08	2476.34		3400.1	-10.1296	-10.1423	-10.093		3400.1	-10.1141
						738.45	3727.51		8.02	146.667	113.333		8.02	213.333	260						722.211	94.6697	93.1813	91.8833	97.0071		323.496	996.996	566.211		7.6	-0.31496	-0.07327		404.45	2650.39	2552.88	2462.62	2530.55	2471.08	2476.48		3400.2	-10.1286	-10.1429	-10.0918		3400.2	-10.1143
						738.4	3691.19		8.04	143.333	56.6667		8.04	213.333	310						722.693	94.5067	93.1206	91.838	96.9979		325.284	1007.19	590.273		7.65	0.06518	0.15998		404.4	2531.78	2555.07	2462.45	2532.3	2471.05	2476.61		3400.3	-10.1278	-10.1434	-10.0911		3400.3	-10.1142
						738.35	3717.16		8.06	120	76.6667		8.06	166.667	413.333						723.175	94.3888	93.0748	91.815	96.9871		327.075	998.382	576.334		7.7	0.22848	0.34674		404.35	2663.6	2557.45	2462.38	2534.23	2471.14	2476.85		3400.4	-10.1274	-10.1439	-10.0907		3400.4	-10.1142
						738.3	3698.92		8.08	160	83.3333		8.08	220	293.333						723.657	94.3213	93.0467	91.8142	96.978		328.863	1005.58	586.395		7.75	0.55617	0.48149		404.3	2705.32	2559.8	2462.2	2536.12	2471.11	2476.98		3400.5	-10.1275	-10.1442	-10.0905		3400.5	-10.1146
						738.25	3723.77		8.1	136.667	63.3333		8.1	193.333	340						724.139	94.3014	93.0331	91.8309	96.9721		330.653	1004.77	595.457		7.8	0.89553	0.56245		404.25	2635.39	2562.23	2461.98	2538.06	2471.04	2477.09		3400.6	-10.1279	-10.1446	-10.0904		3400.6	-10.1155
						738.2	3747.51		8.12	163.333	90		8.12	180	320						724.621	94.3196	93.0267	91.8569	96.9688		332.44	986.966	587.518		7.85	0.94611	0.5914		404.2	2679.89	2564.82	2461.83	2540.16	2471.05	2477.27		3400.7	-10.1283	-10.145	-10.0904		3400.7	-10.1165
						738.15	3695.23		8.14	143.333	100		8.14	163.333	340						725.104	94.3631	93.0176	91.8833	96.9664		334.229	1017.16	564.58		7.9	0.90395	0.57066		404.15	2702.79	2567.48	2461.63	2542.32	2471.01	2477.41		3400.8	-10.1285	-10.1454	-10.0906		3400.8	-10.1173
						738.1	3611.32		8.16	103.333	90		8.16	203.333	283.333						725.586	94.4189	92.9967	91.9024	96.9626		336.016	1019.35	575.64		7.95	0.88536	0.51141		404.1	2597.58	2570.25	2461.41	2544.55	2470.96	2477.55		3400.9	-10.1283	-10.1456	-10.091		3400.9	-10.1176
						738.05	3586.36		8.18	103.333	66.6667		8.18	146.667	313.333						726.068	94.476	92.9574	91.9091	96.9544		337.802	1029.55	588.702		8	0.56836	0.42413		404.05	2560.8	2573.23	2461.29	2547	2471.01	2477.8		3401	-10.1279	-10.1455	-10.0914		3401	-10.1173
						738	3692.38		8.2	120	60		8.2	186.667	323.333						726.55	94.5266	92.8975	91.9022	96.9385		339.59	1015.74	580.764		8.05	-0.11238	0.3236		404	2750.71	2576.38	2461.2	2549.59	2471.1	2478.09		3401.1	-10.1273	-10.1452	-10.0917		3401.1	-10.1167
						737.95	3669.61		8.22	130	103.333		8.22	156.667	326.667						727.032	94.5661	92.8194	91.8833	96.9116		341.376	1031.93	581.825		8.1	-0.429	0.21986		403.95	2722.06	2579.5	2460.94	2552.12	2471.02	2478.23		3401.2	-10.127	-10.1449	-10.0917		3401.2	-10.1162
						737.9	3612		8.24	86.6667	50		8.24	246.667	316.667						727.514	94.5924	92.7296	91.8565	96.8706		343.163	1019.12	586.886		8.15	-0.23077	0.12373		403.9	2690.56	2582.79	2460.7	2554.82	2470.97	2478.4		3401.3	-10.127	-10.1448	-10.0914		3401.3	-10.1159
						737.85	3757.36		8.26	156.667	83.3333		8.26	173.333	326.667						727.996	94.6049	92.6364	91.8265	96.8135		344.948	1010.32	588.948		8.2	-0.38489	0.04482		403.85	2778.86	2586.27	2460.49	2557.68	2470.95	2478.62		3401.4	-10.1273	-10.1448	-10.091		3401.4	-10.1161
						737.8	3629.19		8.28	150	110		8.28	163.333	330						728.478	94.6025	92.5485	91.797	96.74		346.733	1004.51	602.009		8.25	-0.7575	-0.00934		403.8	2743.03	2589.83	2460.2	2560.61	2470.86	2478.77		3401.5	-10.1277	-10.1448	-10.0905		3401.5	-10.1167
						737.75	3665.54		8.3	96.6667	66.6667		8.3	170	326.667						728.96	94.5834	92.4724	91.7693	96.6526		348.519	986.703	576.071		8.3	-0.69191	-0.03375		403.75	2787.95	2593.6	2459.95	2563.72	2470.81	2478.97		3401.6	-10.128	-10.1447	-10.0901		3401.6	-10.1176
						737.7	3636.61		8.32	120	116.667		8.32	166.667	280						729.443	94.5447	92.4109	91.7421	96.5567		350.303	1022.89	586.132		8.35	-0.03484	-0.02628		403.7	2663.49	2597.51	2459.65	2566.95	2470.72	2479.15		3401.7	-10.1281	-10.1445	-10.0898		3401.7	-10.1184
						737.65	3668.43		8.34	166.667	73.3333		8.34	170	306.667						729.925	94.4825	92.3631	91.7119	96.4604		352.088	997.091	598.193		8.4	0.33187	0.01243		403.65	2764.41	2601.73	2459.47	2570.46	2470.75	2479.45		3401.8	-10.1279	-10.1443	-10.0898		3401.8	-10.1186
						737.6	3599.48		8.36	120	93.3333		8.36	190	316.667						730.407	94.3935	92.3249	91.6747	96.3729		353.872	1014.28	596.255		8.45	0.3786	0.07843		403.6	2861.56	2606.07	2459.19	2574.07	2470.7	2479.68		3401.9	-10.1273	-10.1442	-10.0902		3401.9	-10.1179
						737.55	3718.62		8.38	123.333	76.6667		8.38	210	333.333						730.889	94.2755	92.2903	91.6271	96.3029		355.654	988.476	590.317		8.5	0.76985	0.16582		403.55	2777.85	2610.54	2458.83	2577.78	2470.56	2479.85		3402	-10.1262	-10.1441	-10.0911		3402	-10.1165
						737.5	3806.83		8.4	150	96.6667		8.4	203.333	346.667						731.371	94.1288	92.2529	91.5681	96.2567		357.439	1007.67	582.378		8.55	0.78358	0.26867		403.5	2745.98	2615.32	2458.54	2581.78	2470.51	2480.11		3402.1	-10.125	-10.1442	-10.0924		3402.1	-10.1148
						737.45	3763.07		8.42	126.667	60		8.42	183.333	333.333						731.853	93.9562	92.2072	91.4991	96.2363		359.221	1027.86	585.439		8.6	0.20452	0.37553		403.45	2717.51	2620.38	2458.28	2586.02	2470.49	2480.42		3402.2	-10.1241	-10.1443	-10.0939		3402.2	-10.1129
						737.4	3764.7		8.44	103.333	83.3333		8.44	186.667	366.667						732.335	93.7625	92.149	91.4236	96.2392		361.003	1002.05	572.5		8.65	0.01383	0.47664		403.4	2794.26	2625.72	2458.05	2590.53	2470.51	2480.78		3402.3	-10.1238	-10.1446	-10.0953		3402.3	-10.1113
						737.35	3787.06		8.46	83.3333	83.3333		8.46	203.333	383.333						732.817	93.5543	92.076	91.3465	96.259		362.787	1008.25	595.562		8.7	0.26027	0.56264		403.35	2764.91	2631.28	2457.74	2595.21	2470.46	2481.09		3402.4	-10.1242	-10.1451	-10.0963		3402.4	-10.1098
						737.3	3696.47		8.48	96.6667	90		8.48	183.333	296.667						733.299	93.339	91.9873	91.2727	96.2875		364.568	1001.44	582.623		8.75	0.23938	0.62511		403.3	2686.84	2637.16	2457.46	2600.19	2470.45	2481.45		3402.5	-10.1251	-10.1458	-10.0971		3402.5	-10.1085
						737.25	3677.37		8.5	100	83.3333		8.5	160	330						733.782	93.1246	91.8838	91.2068	96.3171		366.349	994.638	590.684		8.8	0.11333	0.65721		403.25	2702.21	2643.42	2457.26	2605.51	2470.51	2481.91		3402.6	-10.1262	-10.1463	-10.0978		3402.6	-10.1075
						737.2	3733.46		8.52	100	56.6667		8.52	203.333	260						734.264	92.919	91.7678	91.1524	96.3435		368.131	1007.83	599.746		8.85	0.24514	0.65416		403.2	2703.03	2650.01	2457.03	2611.12	2470.57	2482.38		3402.7	-10.127	-10.1465	-10.0985		3402.7	-10.1068
						737.15	3764.94		8.54	116.667	80		8.54	240	310						734.746	92.7297	91.643	91.1126	96.3662		369.911	991.023	568.808		8.9	0.08433	0.61431		403.15	2702.94	2656.96	2456.81	2617.05	2470.64	2482.89		3402.8	-10.1274	-10.1462	-10.0993		3402.8	-10.1068
						737.1	3635.96		8.56	103.333	90		8.56	163.333	293.333						735.228	92.563	91.5144	91.0893	96.3884		371.691	1014.22	587.869		8.95	-0.16036	0.53823		403.1	2734.5	2664.28	2456.59	2623.32	2470.72	2483.42		3402.9	-10.1272	-10.1452	-10.1002		3402.9	-10.1075
						737.05	3677.3		8.58	140	90		8.58	233.333	243.333						735.71	92.4227	91.3874	91.0836	96.415		373.47	1000.41	586.931		9	-0.22206	0.42826		403.05	2766.28	2671.99	2456.34	2629.93	2470.78	2483.96		3403	-10.1266	-10.1436	-10.1009		3403	-10.1087
						737	3707.13		8.6	110	63.3333		8.6	230	353.333						736.192	92.3091	91.2674	91.0947	96.4501		375.251	1014.61	567.991		9.05	-0.33255	0.28784		403	2723.17	2680.09	2456.06	2636.89	2470.82	2484.5		3403.1	-10.1257	-10.1417	-10.1013		3403.1	-10.11
						736.95	3720.58		8.62	136.667	70		8.62	186.667	336.667						736.674	92.218	91.1583	91.1199	96.4945		377.03	996.797	589.053		9.1	-0.12992	0.12502		402.95	2701.69	2688.7	2455.82	2644.3	2470.91	2485.12		3403.2	-10.1247	-10.1398	-10.1013		3403.2	-10.1113
						736.9	3732.78		8.64	100	63.3333		8.64	143.333	316.667						737.156	92.141	91.0623	91.1542	96.5447		378.809	1027.99	584.115		9.15	-0.25629	-0.0516		402.9	2811.74	2697.81	2455.59	2652.18	2471.03	2485.8		3403.3	-10.1238	-10.1386	-10.1008		3403.3	-10.1122
						736.85	3641.78		8.66	83.3333	90		8.66	183.333	333.333						737.639	92.0666	90.9796	91.1917	96.5931		380.587	993.184	612.176		9.2	-0.66416	-0.23248		402.85	2711.92	2707.34	2455.27	2660.41	2471.06	2486.41		3403.4	-10.1234	-10.1379	-10.1002		3403.4	-10.1125
						736.8	3594.01		8.68	113.333	50		8.68	166.667	303.333						738.121	91.9823	90.9082	91.2261	96.6297		382.366	1028.38	593.237		9.25	-0.41102	-0.40769		402.8	2746.08	2717.52	2455.04	2669.24	2471.19	2487.17		3403.5	-10.1235	-10.1377	-10.0997		3403.5	-10.1123
						736.75	3705.86		8.7	133.333	63.3333		8.7	136.667	276.667						738.603	91.8771	90.8443	91.2528	96.6449		384.144	996.57	584.299		9.3	0.16016	-0.56752		402.75	2728.84	2728.26	2454.78	2678.56	2471.31	2487.94		3403.6	-10.1239	-10.1377	-10.0993		3403.6	-10.1119
						736.7	3833.36		8.72	103.333	70		8.72	163.333	276.667						739.085	91.7438	90.7832	91.2691	96.6322		385.921	1033.76	603.36		9.35	0.00155	-0.7031		402.7	2833.46	2739.63	2454.53	2688.46	2471.45	2488.77		3403.7	-10.1244	-10.1378	-10.0989		3403.7	-10.1116
						736.65	3811.15		8.74	126.667	93.3333		8.74	173.333	336.667						739.567	91.5801	90.7192	91.2754	96.5905		387.697	1007.96	578.422		9.4	-0.36009	-0.80763		402.65	2723.18	2751.58	2454.19	2698.86	2471.52	2489.57		3403.8	-10.1245	-10.1378	-10.0983		3403.8	-10.1117
						736.6	3775.92		8.76	106.667	76.6667		8.76	180	286.667						740.049	91.3885	90.6463	91.2739	96.5243		389.476	1038.15	579.483		9.45	-0.44704	-0.8763		402.6	2808.39	2764.32	2453.94	2709.99	2471.7	2490.53		3403.9	-10.1243	-10.1377	-10.0976		3403.9	-10.1121
						736.55	3778.86		8.78	150	103.333		8.78	150	336.667						740.531	91.1752	90.5584	91.268	96.443		391.252	1014.34	611.544		9.5	-0.89559	-0.90504		402.55	2880.58	2777.74	2453.62	2721.71	2471.81	2491.47		3404	-10.1237	-10.1374	-10.0969		3404	-10.1126
						736.5	3856.5		8.8	116.667	80		8.8	173.333	323.333						741.013	90.9473	90.4502	91.2605	96.3589		393.027	1036.54	581.606		9.55	-1.64213	-0.89203		402.5	2806.67	2791.87	2453.24	2734.06	2471.88	2492.41		3404.1	-10.1232	-10.1371	-10.0962		3404.1	-10.1129
						736.45	3828.08		8.82	103.333	96.6667		8.82	163.333	263.333						741.495	90.7111	90.3181	91.2538	96.2847		394.803	1027.73	573.668		9.6	-1.81912	-0.83791		402.45	2850.76	2806.9	2452.92	2747.21	2472.03	2493.5		3404.2	-10.1227	-10.137	-10.0958		3404.2	-10.1128
						736.4	3725.12		8.84	96.6667	90		8.84	170	336.667						741.978	90.4706	90.1608	91.2488	96.2308		396.578	1009.92	611.729		9.65	-1.30372	-0.74571		402.4	2814.45	2822.78	2452.56	2761.1	2472.16	2494.63		3404.3	-10.1223	-10.1371	-10.0956		3404.3	-10.1121
						736.35	3776.6		8.86	100	53.3333		8.86	143.333	350						742.46	90.2263	89.9807	91.2461	96.2035		398.354	1020.12	597.79		9.7	-0.97381	-0.62051		402.35	2812.65	2839.58	2452.23	2775.82	2472.34	2495.89		3404.4	-10.1217	-10.1375	-10.0956		3404.4	-10.1109
						736.3	3616.2		8.88	80	63.3333		8.88	186.667	326.667						742.942	89.9761	89.783	91.2461	96.2042		400.129	997.307	586.851		9.75	-0.99245	-0.46914		402.3	2845.51	2857.36	2451.9	2791.39	2472.53	2497.25		3404.5	-10.1209	-10.138	-10.096		3404.5	-10.1094
						736.25	3726.92		8.9	140	80		8.9	160	293.333						743.424	89.7155	89.5751	91.2494	96.2293		401.903	1023.5	565.913		9.8	-0.58403	-0.29972		402.25	2937.81	2876.08	2451.55	2807.77	2472.73	2498.69		3404.6	-10.1199	-10.1383	-10.0967		3404.6	-10.1077
						736.2	3685.25		8.92	110	66.6667		8.92	200	270						743.906	89.4392	89.3645	91.2568	96.2712		403.676	1008.7	597.974		9.85	0.17027	-0.1212		402.2	2896.57	2895.75	2451.11	2824.94	2472.85	2500.17		3404.7	-10.119	-10.1385	-10.0976		3404.7	-10.1062
						736.15	3772.91		8.94	76.6667	50		8.94	176.667	290						744.388	89.1414	89.157	91.2686	96.3205		405.449	1026.89	579.035		9.9	0.25886	0.05789		402.15	2865.27	2916.51	2450.71	2843.04	2473.04	2501.84		3404.8	-10.1185	-10.1385	-10.0984		3404.8	-10.1049
						736.1	3689.41		8.96	116.667	70		8.96	186.667	313.333						744.87	88.8169	88.9547	91.2841	96.3675		407.222	1018.09	597.097		9.95	-0.55077	0.23037		402.1	2926.08	2938.35	2450.33	2862.05	2473.28	2503.69		3404.9	-10.1185	-10.1385	-10.099		3404.9	-10.1039
						736.05	3710.76		8.98	110	83.3333		8.98	156.667	310						745.352	88.4617	88.7556	91.3018	96.4041		408.997	1023.27	608.159		10	-0.64424	0.38726		402.05	2976.25	2961.22	2449.9	2881.87	2473.49	2505.66		3405	-10.1191	-10.1386	-10.099		3405	-10.1032
						736	3783.46		9	73.3333	83.3333		9	140	320						745.835	88.0727	88.5537	91.3191	96.4256		410.769	1052.47	588.22		10.05	0.33074	0.52158		402	2976.21	2985.09	2449.43	2902.46	2473.68	2507.8		3405.1	-10.1201	-10.1388	-10.0986		3405.1	-10.1027
						735.95	3739.86		9.02	66.6667	80		9.02	240	283.333						746.317	87.6488	88.3402	91.3334	96.4303		412.541	1005.66	601.282		10.1	1.01536	0.62627		401.95	3050	3010	2448.95	2923.82	2473.91	2510.17		3405.2	-10.1211	-10.1391	-10.0978		3405.2	-10.1025
						735.9	3718.38		9.04	90	76.6667		9.04	176.667	296.667						746.799	87.1903	88.1062	91.343	96.4203		414.313	1015.86	586.342		10.15	1.37934	0.69674		401.9	3110.62	3035.84	2448.41	2945.81	2474.09	2512.75		3405.3	-10.122	-10.1393	-10.097		3405.3	-10.1027
						735.85	3783.21		9.06	106.667	70		9.06	206.667	326.667						747.281	86.6998	87.8441	91.3474	96.3997		416.084	1043.05	583.404		10.2	1.66181	0.73045		401.85	3012	3062.51	2447.81	2968.3	2474.25	2515.57		3405.4	-10.1228	-10.1395	-10.0962		3405.4	-10.1032
						735.8	3676.95		9.08	123.333	60		9.08	176.667	300						747.763	86.1822	87.5498	91.3482	96.374		417.855	1040.24	573.466		10.25	1.56726	0.72696		401.8	3052.08	3090.1	2447.3	2991.32	2474.53	2518.84		3405.5	-10.1235	-10.1398	-10.0956		3405.5	-10.104
						735.75	3686.32		9.1	130	50		9.1	156.667	263.333						748.245	85.6455	87.2242	91.3485	96.3491		419.625	1007.43	611.527		10.3	1.56678	0.68787		401.75	3011.22	3118.3	2446.75	3014.53	2474.81	2522.47		3405.6	-10.124	-10.14	-10.0954		3405.6	-10.1051
						735.7	3697.75		9.12	90	73.3333		9.12	156.667	273.333						748.727	85.1008	86.8739	91.3529	96.3305		421.395	1054.63	614.588		10.35	1.12065	0.61671		401.7	3132.44	3147.04	2446.24	3037.78	2475.16	2526.58		3405.7	-10.124	-10.1403	-10.0956		3405.7	-10.1062
						735.65	3790.37		9.14	110	70		9.14	166.667	256.667						749.209	84.5626	86.5106	91.3669	96.323		423.167	1026.82	588.65		10.4	-0.10366	0.51864		401.65	3079.42	3175.99	2445.62	3060.67	2475.45	2531.11		3405.8	-10.1236	-10.1405	-10.0964		3405.8	-10.1073
						735.6	3582.36		9.16	110	60		9.16	216.667	286.667						749.692	84.0478	86.1505	91.3957	96.3307		424.937	1036.02	605.711		10.45	-0.31372	0.40015		401.6	3132.19	3205.04	2445.05	3083.03	2475.82	2536.28		3405.9	-10.123	-10.1405	-10.0975		3405.9	-10.1083
						735.55	3597.67		9.18	90	96.6667		9.18	160	270						750.174	83.5745	85.812	91.4439	96.3566		426.706	1031.21	579.773		10.5	1.16126	0.26855		401.55	3140.2	3233.85	2444.42	3104.44	2476.19	2542.07		3406	-10.1224	-10.1403	-10.0987		3406	-10.1092
						735.5	3702.91		9.2	80	76.6667		9.2	163.333	296.667						750.656	83.159	85.5123	91.5136	96.4021		428.475	1026.4	582.834		10.55	1.84917	0.13162		401.5	3284.1	3262.15	2443.8	3124.54	2476.6	2548.6		3406.1	-10.122	-10.1398	-10.0997		3406.1	-10.1101
						735.45	3759.69		9.22	80	70		9.22	123.333	290						751.138	82.8117	85.2638	91.6038	96.4664		430.243	1020.6	602.895		10.6	1.48951	-0.00296		401.45	3308.47	3289.53	2443.03	3142.82	2476.94	2555.84		3406.2	-10.1221	-10.1393	-10.1003		3406.2	-10.111
						735.4	3701.39		9.24	116.667	90		9.24	190	310						751.62	82.5328	85.07	91.7092	96.5464		432.011	1047.79	593.957		10.65	1.34383	-0.12798		401.4	3252.36	3315.83	2442.25	3159.02	2477.3	2564.01		3406.3	-10.1227	-10.1387	-10.1006		3406.3	-10.1117
						735.35	3671.77		9.26	76.6667	76.6667		9.26	170	320						752.102	82.3087	84.9218	91.8205	96.6359		433.779	1046.98	590.018		10.7	1.11016	-0.23716		401.35	3191.81	3340.81	2441.52	3172.8	2477.77	2573.28		3406.4	-10.1239	-10.138	-10.1007		3406.4	-10.1123
						735.3	3675.83		9.28	103.333	63.3333		9.28	150	316.667						752.584	82.1086	84.7963	91.9256	96.7272		435.546	1059.17	608.08		10.75	1.04259	-0.32543		401.3	3392.04	3364.27	2440.84	3183.83	2478.36	2583.76		3406.5	-10.1257	-10.1374	-10.1009		3406.5	-10.1127
						735.25	3749.95		9.3	80	56.6667		9.3	170	276.667						753.066	81.8854	84.6572	92.0118	96.8115		437.314	1056.37	617.141		10.8	0.98654	-0.38921		401.25	3407.68	3385.76	2439.98	3191.55	2478.84	2595.33		3406.6	-10.1278	-10.1369	-10.101		3406.6	-10.1131
						735.2	3619.45		9.32	96.6667	60		9.32	146.667	323.333						753.548	81.5786	84.4587	92.0689	96.8818		439.08	1046.57	597.202		10.85	0.65708	-0.42655		401.2	3372.83	3405.36	2439.11	3195.93	2479.37	2608.28		3406.7	-10.1301	-10.1364	-10.1009		3406.7	-10.1137
						735.15	3700.54		9.34	96.6667	70		9.34	126.667	316.667						754.03	81.1219	84.1519	92.0929	96.9336		440.847	1061.76	592.264		10.9	0.38294	-0.43755		401.15	3399.72	3423.1	2438.26	3196.85	2480.01	2622.77		3406.8	-10.1319	-10.1358	-10.1006		3406.8	-10.1144
						735.1	3693.54		9.36	56.6667	80		9.36	183.333	246.667						754.513	80.4547	83.6941	92.0869	96.9667		442.613	1048.95	591.325		10.95	0.26577	-0.4233		401.1	3460.32	3438.97	2437.39	3194.22	2480.71	2638.84		3406.9	-10.1333	-10.1353	-10.1001		3406.9	-10.115
						735.05	3707.44		9.38	96.6667	93.3333		9.38	180	293.333						754.995	79.5369	83.0584	92.0622	96.9849		444.379	1062.14	598.386		11	0.36874	-0.38384		401.05	3462.47	3453.14	2436.47	3188.04	2481.44	2656.59		3407	-10.1342	-10.1349	-10.0996		3407	-10.1155
						735	3782.04		9.4	113.333	63.3333		9.4	156.667	313.333						755.477	78.363	82.243	92.0354	96.9954		446.144	1037.34	592.448		11.05	0.10595	-0.32403		401	3661.96	3465.87	2435.54	3178.53	2482.27	2676.16		3407.1	-10.1348	-10.1347	-10.0991		3407.1	-10.1157
						734.95	3823.5		9.42	86.6667	63.3333		9.42	196.667	260						755.959	76.9723	81.2757	92.0251	97.0065		447.909	1014.53	597.509		11.1	0.30345	-0.24835		400.95	3620.68	3477.34	2434.43	3165.72	2483.03	2697.46		3407.2	-10.1354	-10.1347	-10.0985		3407.2	-10.1155
						734.9	3798.38		9.44	110	76.6667		9.44	150	300						756.441	75.4501	80.2149	92.0477	97.0263		449.674	1029.72	605.571		11.15	1.3391	-0.16274		400.9	3431.52	3488.15	2433.36	3150.13	2483.95	2720.79		3407.3	-10.1359	-10.135	-10.0979		3407.3	-10.1153
						734.85	3753.77		9.46	116.667	90		9.46	136.667	270						756.923	73.9197	79.1437	92.1138	97.0604		451.438	1026.91	581.633		11.2	1.55043	-0.07355		400.85	3436.65	3498.84	2432.46	3132.26	2485.17	2746.33		3407.4	-10.136	-10.1355	-10.0973		3407.4	-10.1152
						734.8	3696.88		9.48	73.3333	53.3333		9.48	143.333	330						757.405	72.5232	78.1586	92.2261	97.1107		453.202	1034.11	608.693		11.25	0.74912	0.01297		400.8	3698.36	3509.67	2431.55	3112.29	2486.53	2773.95		3407.5	-10.1356	-10.1359	-10.0965		3407.5	-10.1151
						734.75	3719.33		9.5	130	66.6667		9.5	173.333	320						757.888	71.4018	77.3575	92.3791	97.1757		454.966	1035.3	594.755		11.3	-0.17788	0.09106		400.75	3574.61	3520.83	2430.4	3090.41	2487.83	2803.39		3407.6	-10.1349	-10.1362	-10.0957		3407.6	-10.1148
						734.7	3650.29		9.52	113.333	73.3333		9.52	153.333	260						758.37	70.676	76.8264	92.5616	97.2508		456.729	1036.49	588.817		11.35	-0.77477	0.15585		400.7	3543.17	3533.07	2429.37	3067.36	2489.43	2835.01		3407.7	-10.1339	-10.1362	-10.0948		3407.7	-10.1141
						734.65	3686.28		9.54	63.3333	53.3333		9.54	166.667	303.333						758.852	70.432	76.6288	92.7584	97.3292		458.492	1047.69	582.878		11.4	-0.85417	0.20362		400.65	3567.61	3546.64	2428.36	3043.41	2491.29	2868.66		3407.8	-10.1331	-10.136	-10.094		3407.8	-10.1128
						734.6	3740.4		9.56	136.667	43.3333		9.56	113.333	323.333						759.334	70.7137	76.7993	92.9542	97.4038		460.255	1049.88	613.939		11.45	-0.80543	0.23206		400.6	3603.17	3561.77	2427.33	3018.88	2493.39	2904.16		3407.9	-10.1323	-10.1358	-10.0934		3407.9	-10.1113
						734.55	3777.63		9.58	90	83.3333		9.58	180	256.667						759.816	71.5202	77.3394	93.1354	97.4683		462.017	1026.08	574		11.5	-1.18934	0.24029		400.55	3692.9	3578.66	2426.27	2994.05	2495.76	2941.39		3408	-10.1317	-10.1356	-10.093		3408	-10.1099
						734.5	3704.17		9.6	140	96.6667		9.6	186.667	266.667						760.298	72.8058	78.2186	93.2927	97.5179		463.779	1029.27	588.062		11.55	-0.94489	0.22895		400.5	3669.72	3597.39	2425.12	2969.15	2498.41	2980.07		3408.1	-10.131	-10.1356	-10.0927		3408.1	-10.1089
						734.45	3774.88		9.62	96.6667	53.3333		9.62	196.667	250						760.78	74.4843	79.3779	93.4214	97.5503		465.541	1026.46	582.124		11.6	-0.34594	0.20002		400.45	3638.47	3618.09	2424	2944.51	2501.52	3020.05		3408.2	-10.1302	-10.1356	-10.0923		3408.2	-10.1083
						734.4	3679.06		9.64	120	86.6667		9.64	200	246.667						761.262	76.4373	80.7365	93.5214	97.5652		467.302	1026.65	597.185		11.65	-1.00776	0.15665		400.4	3734.46	3640.74	2422.9	2920.3	2505.18	3061.06		3408.3	-10.1291	-10.1356	-10.0916		3408.3	-10.1078
						734.35	3742.74		9.66	100	73.3333		9.66	133.333	246.667						761.744	78.5283	82.2023	93.596	97.5641		469.061	1032.85	592.246		11.7	-1.98435	0.1029		400.35	3743.7	3665.05	2421.71	2896.59	2509.36	3102.51		3408.4	-10.1279	-10.1353	-10.0903		3408.4	-10.1072
						734.3	3769.76		9.68	120	86.6667		9.68	173.333	263.333						762.226	80.6213	83.6838	93.651	97.5498		470.822	1004.04	611.308		11.75	-2.03721	0.04339		400.3	3678.5	3690.88	2420.52	2873.55	2514.29	3144.08		3408.5	-10.1265	-10.1345	-10.0887		3408.5	-10.1065
						734.25	3765.14		9.7	123.333	83.3333		9.7	170	280						762.709	82.5997	85.1017	93.693	97.5253		472.582	1025.23	612.369		11.8	-1.67777	-0.01703		400.25	3627.25	3717.96	2419.38	2851.35	2520.16	3185.21		3408.6	-10.1252	-10.1335	-10.087		3408.6	-10.1056
						734.2	3718.11		9.72	150	80		9.72	163.333	333.333						763.191	84.3819	86.3977	93.7287	97.494		474.342	1033.42	568.431		11.85	-2.26898	-0.07365		400.2	3716.39	3745.84	2418.29	2830.01	2527.15	3225.25		3408.7	-10.124	-10.1324	-10.0854		3408.7	-10.1047
						734.15	3716.37		9.74	123.333	100		9.74	123.333	283.333						763.673	85.9269	87.5379	93.7636	97.4587		476.102	1054.62	591.491		11.9	-2.86072	-0.12224		400.15	3774.04	3773.94	2417.11	2809.45	2535.35	3263.37		3408.8	-10.1229	-10.1313	-10.0838		3408.8	-10.104
						734.1	3625.2		9.76	126.667	96.6667		9.76	183.333	303.333						764.155	87.2302	88.5112	93.8011	97.4216		477.861	1038.82	568.553		11.95	-1.91164	-0.16003		400.1	3652.86	3801.68	2415.89	2789.73	2545	3298.72		3408.9	-10.122	-10.1303	-10.082		3408.9	-10.1035
						734.05	3564.05		9.78	146.667	80		9.78	170	320						764.637	88.3133	89.324	93.8429	97.3842		479.62	1039.01	583.615		12	-1.03198	-0.18329		400.05	3726.52	3828.66	2414.77	2770.99	2556.56	3330.65		3409	-10.1214	-10.1297	-10.0794		3409	-10.1032
						734	3725.24		9.8	140	120		9.8	176.667	300						765.119	89.21	89.9928	93.8895	97.3479		481.379	1025.2	626.676		12.05	-1.9907	-0.19018		400	3783.31	3854.1	2413.58	2753.07	2570.15	3358.05		3409.1	-10.1209	-10.1292	-10.0761		3409.1	-10.1032
						733.95	3764.11		9.82	156.667	110		9.82	113.333	280						765.601	89.9556	90.538	93.94	97.3135		483.135	1038.39	590.737		12.1	-3.39435	-0.18095		399.95	3851.01	3877.5	2412.34	2735.95	2586.13	3380.11		3409.2	-10.1206	-10.1289	-10.0719		3409.2	-10.1035
						733.9	3707.29		9.84	143.333	83.3333		9.84	193.333	300						766.083	90.5801	90.9798	93.9927	97.2821		484.893	1037.59	596.799		12.15	-3.99846	-0.15669		399.9	3958.94	3898.46	2411.04	2719.59	2604.88	3396.08		3409.3	-10.1202	-10.1286	-10.0671		3409.3	-10.1037
						733.85	3658.55		9.86	206.667	90		9.86	166.667	280						766.566	91.1066	91.3363	94.046	97.2555		486.651	1037.78	593.86		12.2	-3.5417	-0.11958		399.85	3902.09	3916.71	2409.64	2703.95	2626.76	3405.29		3409.4	-10.1198	-10.128	-10.0621		3409.4	-10.1039
						733.8	3733.38		9.88	210	116.667		9.88	160	293.333						767.048	91.5517	91.6233	94.0978	97.2364		488.408	1023.98	568.922		12.25	-1.97181	-0.07272		399.8	3808.39	3932.41	2408.3	2689.11	2652.36	3407.52		3409.5	-10.1198	-10.1273	-10.0574		3409.5	-10.1038
						733.75	3774.21		9.9	200	120		9.9	143.333	270						767.53	91.9281	91.8548	94.1456	97.228		490.165	1022.17	597.984		12.3	-0.44903	-0.01988		399.75	3786.52	3945.87	2407.03	2675.11	2682.14	3402.68		3409.6	-10.1203	-10.1268	-10.053		3409.6	-10.1034
						733.7	3784.72		9.92	173.333	156.667		9.92	180	286.667						768.012	92.2469	92.0433	94.186	97.2341		491.921	1033.36	597.044		12.35	0.31398	0.03481		399.7	3903.62	3957.56	2405.78	2661.83	2716.47	3390.82		3409.7	-10.1211	-10.1266	-10.0491		3409.7	-10.1029
						733.65	3669.62		9.94	230	123.333		9.94	163.333	346.667						768.494	92.5196	92.1996	94.215	97.2582		493.676	1063.56	599.106		12.4	-0.98817	0.08717		399.65	4059.7	3968.14	2404.43	2649.1	2755.68	3372.21		3409.8	-10.1219	-10.127	-10.0453		3409.8	-10.1023
						733.6	3773.38		9.96	216.667	150		9.96	160	293.333						768.976	92.7578	92.3328	94.2289	97.3023		495.432	1049.74	604.168		12.45	-2.98498	0.13329		399.6	4003.79	3978.53	2402.93	2636.87	2800.11	3347.42		3409.9	-10.1221	-10.1277	-10.0415		3409.9	-10.1018
						733.55	3677.43		9.98	273.333	180		9.98	156.667	306.667						769.458	92.9735	92.4499	94.2256	97.3657		497.187	1037.94	589.229		12.5	-1.0911	0.1698		399.55	3983.43	3990	2401.48	2625.27	2850.33	3317.37		3410	-10.1212	-10.1285	-10.0379		3410	-10.1016
						733.5	3816.95		10	286.667	246.667		10	196.667	303.333						769.94	93.1771	92.5558	94.2052	97.4447		498.942	1023.14	586.29		12.55	2.91648	0.1941		399.5	3986.15	4003.6	2400.05	2614.26	2906.54	3282.91		3410.1	-10.1193	-10.1288	-10.0347		3410.1	-10.1016
						733.45	3706.32		10.02	313.333	233.333		10.02	136.667	316.667						770.423	93.3772	92.6536	94.1714	97.5317		500.697	1029.33	575.351		12.6	5.29559	0.20455		399.45	4093.26	4020.36	2398.62	2603.77	2968.94	3244.9		3410.2	-10.1166	-10.1286	-10.0322		3410.2	-10.1016
						733.4	3751.76		10.04	303.333	246.667		10.04	203.333	266.667						770.905	93.5789	92.7448	94.1303	97.6163		502.45	1049.52	635.413		12.65	6.0807	0.20054		399.4	4201.45	4041.12	2397.09	2593.67	3037.55	3204.07		3410.3	-10.1136	-10.1274	-10.0304		3410.3	-10.1013
						733.35	3742.69		10.06	310	316.667		10.06	163.333	243.333						771.387	93.7838	92.8303	94.0894	97.6861		504.204	1038.71	602.475		12.7	6.43968	0.18253		399.35	4164.67	4066.56	2395.45	2583.95	3112.22	3161.31		3410.4	-10.1107	-10.1255	-10.0295		3410.4	-10.1005
						733.3	3713.31		10.08	493.333	330		10.08	196.667	293.333						771.869	93.9902	92.9098	94.0559	97.7293		505.958	1054.9	599.536		12.75	7.52396	0.15197		399.3	4209.09	4097.36	2393.86	2574.69	3192.97	3117.42		3410.5	-10.108	-10.1228	-10.0296		3410.5	-10.0992
						733.25	3762.14		10.1	510	373.333		10.1	143.333	253.333						772.351	94.194	92.9828	94.0345	97.7367		507.712	1080.1	584.597		12.8	8.22933	0.1112		399.25	4201.09	4133.65	2392.21	2565.81	3279.22	3073.04		3410.6	-10.1054	-10.1196	-10.0309		3410.6	-10.0973
						733.2	3828.9		10.12	460	390		10.12	146.667	293.333						772.833	94.3893	93.0482	94.0262	97.704		509.463	1064.29	614.659						399.2	4313.28	4175.42	2390.58	2557.32	3370.5	3028.76		3410.7	-10.1026	-10.1159	-10.0338		3410.7	-10.0949
						733.15	3776.93		10.14	580	536.667		10.14	160	263.333						773.315	94.5703	93.1045	94.0288	97.6333		511.216	1045.49	608.72						399.15	4220.88	4222.26	2388.84	2549.08	3465.94	2984.92		3410.8	-10.0995	-10.1119	-10.0386		3410.8	-10.092
						733.1	3719.68		10.16	676.667	560		10.16	156.667	250						773.797	94.7322	93.15	94.0373	97.5325		512.968	1045.68	609.782						399.1	4395.29	4273.64	2387.18	2541.27	3564.58	2942.16		3410.9	-10.096	-10.1077	-10.0451		3410.9	-10.0886
						733.05	3804.93		10.18	746.667	560		10.18	133.333	216.667						774.279	94.8722	93.1838	94.0452	97.4143		514.72	1097.88	595.842						399.05	4357.75	4328.4	2385.37	2533.62	3665.02	2900.49		3411	-10.0917	-10.1035	-10.0529		3411	-10.0849
						733	3671.36		10.2	963.333	716.667		10.2	156.667	270						774.762	94.9902	93.2053	94.046	97.2937		516.47	1038.07	616.904						399	4503.57	4385.36	2383.58	2526.31	3765.79	2860.43		3411.1	-10.0866	-10.0992	-10.0616		3411.1	-10.081
						732.95	3685.2		10.22	1143.33	730		10.22	126.667	260						775.244	95.0888	93.2158	94.0345	97.1851		518.222	1049.26	608.966						398.95	4467.77	4442.76	2381.67	2519.14	3864.97	2821.99		3411.2	-10.0804	-10.0951	-10.0705		3411.2	-10.0774
						732.9	3740.01		10.24	1076.67	1006.67		10.24	136.667	283.333						775.726	95.1725	93.218	94.0071	97.1001		519.973	1056.45	608.027						398.9	4414.42	4498.82	2379.78	2512.26	3960.68	2785.44		3411.3	-10.0731	-10.0913	-10.0795		3411.3	-10.0743
						732.85	3850.24		10.26	1330	1080		10.26	193.333	266.667						776.208	95.2471	93.2168	93.9629	97.0455		521.724	1037.65	591.088						398.85	4505.08	4551.26	2377.94	2505.69	4050.5	2750.95		3411.4	-10.0648	-10.0882	-10.0886		3411.4	-10.0717
						732.8	3592.99		10.28	1583.33	1476.67		10.28	140	263.333						776.69	95.3184	93.2187	93.9033	97.0233		523.472	1048.84	590.15						398.8	4617.38	4597.49	2376.02	2499.26	4131.85	2718.42		3411.5	-10.0557	-10.0861	-10.0975		3411.5	-10.0696
						732.75	3665.54		10.3	1886.67	1833.33		10.3	160	243.333						777.172	95.3919	93.2312	93.8325	97.0313		525.223	1051.04	597.211						398.75	4512.28	4634.82	2373.99	2492.95	4201.97	2687.88		3411.6	-10.0462	-10.0851	-10.1062		3411.6	-10.0681
						732.7	3742.24		10.32	1963.33	2283.33		10.32	190	300						777.654	95.4713	93.2619	93.7567	97.0644		526.973	1067.23	588.273						398.7	4488.72	4660.87	2372.06	2486.94	4258.54	2659.51		3411.7	-10.0369	-10.0853	-10.1144		3411.7	-10.0674
						732.65	3651.55		10.34	2420	2966.67		10.34	156.667	280						778.136	95.559	93.3169	93.6839	97.1165		528.72	1065.42	588.334						398.65	4638.89	4673.2	2370.14	2481.14	4299.17	2633.18		3411.8	-10.0284	-10.0863	-10.1221		3411.8	-10.0674
						732.6	3573.67		10.36	2706.67	3236.67		10.36	156.667	333.333						778.619	95.6558	93.3997	93.6226	97.182		530.469	1056.62	624.395						398.6	4528.64	4669.75	2368.09	2475.39	4321.82	2608.72		3411.9	-10.0212	-10.0885	-10.1294		3411.9	-10.0681
						732.55	3615.78		10.38	3106.67	3063.33		10.38	190	220						779.101	95.7609	93.5102	93.5805	97.2562		532.218	1079.81	609.457						398.55	4453.71	4649.54	2366.14	2469.91	4325.65	2586.26		3412	-10.0159	-10.0918	-10.1366		3412	-10.0696
						732.5	3747.64		10.4	3630	2043.33		10.4	146.667	273.333						779.583	95.8724	93.6447	93.5636	97.3367		533.965	1057	602.519						398.5	4481.84	4612.19	2364.25	2464.65	4310.33	2565.71		3412.1	-10.013	-10.0964	-10.1439		3412.1	-10.0717
						732.45	3668.34		10.42	3920	1023.33		10.42	150	253.333						780.065	95.9881	93.7964	93.5749	97.4221		535.713	1065.19	615.58						398.45	4471.16	4558.11	2362.34	2459.53	4276.41	2546.85		3412.2	-10.0127	-10.1023	-10.1512		3412.2	-10.0743
						732.4	3720.87		10.44	3910	473.333		10.44	113.333	266.667						780.547	96.1054	93.9566	93.6147	97.5122		537.461	1073.38	595.641						398.4	4489.65	4488.61	2360.43	2454.55	4225.31	2529.61		3412.3	-10.0154	-10.1089	-10.1583		3412.3	-10.0776
						732.35	3604.95		10.46	3523.33	200		10.46	203.333	313.333						781.029	96.2221	94.1171	93.6808	97.6073		539.206	1055.58	600.702						398.35	4314.19	4405.68	2358.51	2449.7	4159.13	2513.86		3412.4	-10.0212	-10.1158	-10.1647		3412.4	-10.0814
						732.3	3776.1		10.48	2976.67	193.333		10.48	153.333	266.667						781.511	96.3369	94.2712	93.7693	97.7073		540.953	1077.77	602.764						398.3	4171.09	4311.73	2356.74	2445.12	4080.42	2499.66		3412.5	-10.0302	-10.1224	-10.17		3412.5	-10.0857
						732.25	3682.83		10.5	1960	150		10.5	176.667	350						781.993	96.4489	94.415	93.8752	97.812		542.698	1053.96	605.825						398.25	4241.29	4209.34	2355.1	2440.8	3991.87	2486.86		3412.6	-10.042	-10.1287	-10.1734		3412.6	-10.0903
						732.2	3744.94		10.52	1300	140		10.52	166.667	253.333						782.476	96.5577	94.5473	93.993	97.9201		544.445	1044.16	596.887						398.2	4040.64	4100.77	2353.39	2436.53	3895.86	2475.16		3412.7	-10.0557	-10.1346	-10.1746		3412.7	-10.095
						732.15	3731.92		10.54	823.333	130		10.54	146.667	280						782.958	96.6628	94.6689	94.1169	98.0297		546.191	1029.35	593.948						398.15	4034.71	3988.54	2351.86	2432.55	3795.04	2464.68		3412.8	-10.0704	-10.1402	-10.1737		3412.8	-10.0994
						732.1	3675.85		10.56	476.667	106.667		10.56	166.667	263.333						783.44	96.7632	94.7811	94.2402	98.1379		547.935	1050.55	606.01						398.1	3900.52	3874.75	2350.34	2428.68	3691.61	2455.15		3412.9	-10.0853	-10.1454	-10.171		3412.9	-10.1035
						732.05	3749.63		10.58	376.667	103.333		10.58	146.667	253.333						783.922	96.8569	94.8848	94.3561	98.2406		549.68	1054.74	601.071						398.05	3829.72	3761.26	2348.94	2425.02	3587.53	2446.59		3413	-10.0996	-10.1501	-10.1671		3413	-10.1072
						732	3678.79		10.6	313.333	83.3333		10.6	190	266.667						784.404	96.9408	94.9793	94.4578	98.3324		551.424	1038.93	598.133						398	3795.78	3649.74	2347.6	2421.52	3484.59	2438.84		3413.1	-10.113	-10.1545	-10.1625		3413.1	-10.1106
						731.95	3770.59		10.62	223.333	93.3333		10.62	116.667	306.667						784.886	97.0117	95.0623	94.5394	98.4069		553.168	1038.13	598.193						397.95	3570.92	3541.45	2346.29	2418.14	3384.11	2431.79		3413.2	-10.1252	-10.1587	-10.1575		3413.2	-10.1138
						731.9	3818.23		10.64	213.333	80		10.64	143.333	256.667						785.368	97.0661	95.1305	94.597	98.4568		554.913	1052.32	573.255						397.9	3462.71	3437.59	2345.19	2415.04	3287.4	2425.53		3413.3	-10.1363	-10.1628	-10.1523		3413.3	-10.1169
						731.85	3701.32		10.66	210	30		10.66	163.333	200						785.85	97.102	95.1806	94.6292	98.4748		556.655	1063.52	606.317						397.85	3377.69	3339.05	2344.18	2412.11	3195.4	2419.89		3413.4	-10.1465	-10.1667	-10.147		3413.4	-10.1198
						731.8	3669.24		10.68	160	60		10.68	166.667	236.667						786.332	97.1186	95.2101	94.6374	98.4544		558.399	1053.71	586.378						397.8	3247.17	3246.34	2343.24	2409.34	3108.7	2414.78		3413.5	-10.1562	-10.1704	-10.142		3413.5	-10.1226
						731.75	3799.62		10.7	123.333	66.6667		10.7	150	320						786.814	97.1174	95.2179	94.6253	98.3915		560.141	1058.9	602.439						397.75	3298.53	3160.05	2342.42	2406.76	3027.94	2410.19		3413.6	-10.1658	-10.1737	-10.1374		3413.6	-10.1252
						731.7	3757.61		10.72	146.667	83.3333		10.72	170	266.667						787.297	97.1015	95.2046	94.5974	98.2858		561.884	1042.1	592.501						397.7	3299.11	3080.22	2341.56	2404.2	2953.24	2405.91		3413.7	-10.1757	-10.1766	-10.1334		3413.7	-10.1277
						731.65	3705.99		10.74	140	26.6667		10.74	150	243.333						787.779	97.0757	95.1725	94.5585	98.1418		563.625	1040.29	592.562						397.65	3085.58	3006.97	2340.69	2401.7	2884.74	2401.92		3413.8	-10.1856	-10.1789	-10.1296		3413.8	-10.1299
						731.6	3692.35		10.76	126.667	73.3333		10.76	196.667	280						788.261	97.046	95.1257	94.5131	97.9695		565.367	1100.48	616.624						397.6	3024.93	2940.53	2340.02	2399.45	2822.73	2398.4		3413.9	-10.1953	-10.1806	-10.1259		3413.9	-10.132
						731.55	3752.88		10.78	126.667	50		10.78	153.333	250						788.743	97.0186	95.0696	94.4648	97.7838		567.107	1063.67	592.685						397.55	2902.54	2880.54	2339.4	2397.32	2766.86	2395.16		3414	-10.2044	-10.1817	-10.1222		3414	-10.1338
						731.5	3740.19		10.8	130	66.6667		10.8	173.333	266.667						789.225	96.9995	95.0105	94.4175	97.6028		568.849	1045.87	592.746						397.5	2942.99	2826.85	2338.89	2395.35	2717.04	2392.25		3414.1	-10.2127	-10.1824	-10.1188		3414.1	-10.1353
						731.45	3823.3		10.82	120	50		10.82	160	340						789.707	96.9933	94.9553	94.3752	97.4449		570.589	1023.06	604.808						397.45	2802.99	2778.95	2338.34	2393.4	2672.76	2389.48		3414.2	-10.2197	-10.1827	-10.116		3414.2	-10.1364
						731.4	3687.63		10.84	80	63.3333		10.84	223.333	276.667						790.189	97.0023	94.9096	94.3415	97.326		572.33	1089.25	605.87						397.4	2745.7	2736.57	2337.93	2391.62	2633.81	2386.99		3414.3	-10.2252	-10.1825	-10.1139		3414.3	-10.1369
						731.35	3693.83		10.86	110	30		10.86	140	280						790.671	97.0256	94.8774	94.3198	97.2562		574.069	1046.44	608.931						397.35	2627.07	2699.26	2337.56	2389.95	2599.73	2384.7		3414.4	-10.2287	-10.1815	-10.1124		3414.4	-10.1366
						731.3	3742.24		10.88	83.3333	50		10.88	150	266.667						791.154	97.0588	94.8595	94.3118	97.2381		575.809	1066.64	608.992						397.3	2638.62	2666.58	2337.29	2388.42	2570.11	2382.64		3414.5	-10.23	-10.1796	-10.1114		3414.5	-10.1352
						731.25	3802.88		10.9	90	40		10.9	126.667	306.667						791.636	97.0945	94.8535	94.3172	97.2664		577.547	1067.83	619.053						397.25	2476.13	2637.99	2337.02	2386.93	2544.42	2380.68		3414.6	-10.2291	-10.1768	-10.1106		3414.6	-10.133
						731.2	3781.27		10.92	86.6667	46.6667		10.92	126.667	300						792.118	97.1233	94.8542	94.3335	97.3298		579.287	1085.03	606.115						397.2	2542.18	2613.17	2336.9	2385.63	2522.36	2378.97		3414.7	-10.2261	-10.1736	-10.1098		3414.7	-10.1304
						731.15	3818.72		10.94	106.667	46.6667		10.94	130	260						792.6	97.1367	94.8555	94.3571	97.4132		581.025	1041.22	629.176						397.15	2529.85	2591.48	2336.71	2384.31	2503.29	2377.3		3414.8	-10.2214	-10.1703	-10.1087		3414.8	-10.1279
						731.1	3834.86		10.96	86.6667	70		10.96	150	300						793.082	97.1287	94.8523	94.3848	97.5022		582.764	1079.41	615.237						397.1	2630.22	2572.6	2336.54	2383.04	2486.92	2375.71		3414.9	-10.2154	-10.1672	-10.1075		3414.9	-10.1258
						731.05	3725.98		10.98	90	50		10.98	126.667	243.333						793.564	97.0986	94.8421	94.4147	97.5856		584.501	1039.61	620.299						397.05	2416.9	2556.04	2336.27	2381.72	2472.75	2374.11		3415	-10.2084	-10.1644	-10.1061		3415	-10.1242
						731	3647.41		11	126.667	40		11	150	306.667						794.046	97.0511	94.8264	94.4476	97.6577		586.239	1074.8	633.361						397	2400.7	2541.76	2336.2	2380.62	2460.76	2372.78		3415.1	-10.2009	-10.1617	-10.1048		3415.1	-10.1227
						730.95	3791.87		11.02	100	60		11.02	170	246.667						794.528	96.9964	94.81	94.4864	97.7185		587.976	1055.99	606.422						396.95	2427.1	2529.27	2336.14	2379.57	2450.46	2371.52		3415.2	-10.1929	-10.1592	-10.1036		3415.2	-10.1214
						730.9	3780.59		11.04	80	50		11.04	163.333	290						795.01	96.9475	94.7997	94.5346	97.7729		589.711	1088.19	619.484						396.9	2492.28	2518.26	2336.06	2378.53	2441.55	2370.3		3415.3	-10.1845	-10.1567	-10.1025		3415.3	-10.12
						730.85	3710.44		11.06	80	50		11.06	143.333	290						795.493	96.9176	94.8023	94.5955	97.828		591.449	1058.38	615.544						396.85	2412.72	2508.48	2335.92	2377.46	2433.78	2369.08		3415.4	-10.1762	-10.1544	-10.1015		3415.4	-10.1186
						730.8	3709.02		11.08	96.6667	56.6667		11.08	170	280						795.975	96.9169	94.822	94.6696	97.8906		593.184	1070.58	616.606						396.8	2419.22	2499.84	2335.85	2376.49	2427.07	2367.97		3415.5	-10.1685	-10.1523	-10.1007		3415.5	-10.1171
						730.75	3713.34		11.1	53.3333	63.3333		11.1	126.667	240						796.457	96.9499	94.8588	94.7546	97.9654		594.921	1096.77	611.668						396.75	2467.38	2492.1	2335.77	2375.54	2421.19	2366.91		3415.6	-10.1618	-10.1507	-10.1001		3415.6	-10.1159
						730.7	3753.51		11.12	76.6667	40		11.12	170	290						796.939	97.0139	94.9083	94.8445	98.0532		596.656	1086.96	621.729						396.7	2421.24	2485.09	2335.65	2374.58	2415.96	2365.85		3415.7	-10.1561	-10.1494	-10.1		3415.7	-10.1149
						730.65	3783.62		11.14	73.3333	46.6667		11.14	120	293.333						797.421	97.0996	94.9619	94.9309	98.151		598.39	1087.15	605.79						396.65	2445.24	2478.76	2335.57	2373.69	2411.35	2364.88		3415.8	-10.1512	-10.1481	-10.1003		3415.8	-10.1144
						730.6	3740.46		11.16	93.3333	56.6667		11.16	150	243.333						797.903	97.1921	95.0087	95.0042	98.2525		600.126	1074.35	602.852						396.6	2448.67	2472.96	2335.47	2372.8	2407.2	2363.92		3415.9	-10.1468	-10.1467	-10.1009		3415.9	-10.1141
						730.55	3763.27		11.18	100	60		11.18	163.333	223.333						798.385	97.2742	95.0374	95.0544	98.3494		601.859	1102.54	625.913						396.55	2420.82	2467.62	2335.37	2371.93	2403.45	2362.99		3416	-10.1427	-10.1454	-10.1015		3416	-10.1139
						730.5	3749.03		11.2	90	50		11.2	170	250						798.867	97.3291	95.0387	95.0733	98.4323		603.595	1060.73	628.975						396.5	2347.1	2462.71	2335.3	2371.1	2400.07	2362.13		3416.1	-10.1392	-10.1444	-10.1019		3416.1	-10.1135
						730.45	3736.63		11.22	80	56.6667		11.22	130	296.667						799.35	97.344	95.0077	95.0544	98.4925		605.327	1084.92	615.036						396.45	2442.59	2458.2	2335.28	2370.37	2397.04	2361.36		3416.2	-10.1362	-10.144	-10.1022		3416.2	-10.113
						730.4	3799.66		11.24	110	60		11.24	153.333	300						799.832	97.3126	94.9444	94.9949	98.5231		607.06	1082.12	617.097						396.4	2332.05	2453.91	2335.19	2369.57	2394.17	2360.54		3416.3	-10.1336	-10.1441	-10.1024		3416.3	-10.1125
						730.35	3735.99		11.26	96.6667	33.3333		11.26	163.333	243.333						800.314	97.2364	94.8544	94.8958	98.5199		608.794	1070.31	622.159						396.35	2368.09	2449.98	2335.19	2368.89	2391.62	2359.85		3416.4	-10.1313	-10.1445	-10.1028		3416.4	-10.1122
						730.3	3753.71		11.28	86.6667	53.3333		11.28	183.333	283.333						800.796	97.1244	94.7483	94.7627	98.4824		610.526	1061.51	621.22						396.3	2354.26	2446.24	2335.16	2368.2	2389.22	2359.15		3416.5	-10.1293	-10.1446	-10.1034		3416.5	-10.112
						730.25	3740.08		11.3	76.6667	36.6667		11.3	153.333	283.333						801.278	96.9913	94.6391	94.6061	98.415		612.258	1095.7	609.282						396.25	2352.58	2442.73	2335.14	2367.54	2386.99	2358.49		3416.6	-10.1277	-10.1444	-10.1041		3416.6	-10.112
						730.2	3751.55		11.32	83.3333	36.6667		11.32	156.667	283.333						801.76	96.8547	94.5402	94.4398	98.326		613.991	1048.89	601.343						396.2	2422.25	2439.41	2335.13	2366.9	2384.91	2357.86		3416.7	-10.1266	-10.144	-10.1046		3416.7	-10.1119
						730.15	3684.49		11.34	86.6667	60		11.34	93.3333	263.333						802.242	96.7319	94.4625	94.2802	98.2275		615.722	1102.09	604.404						396.15	2289.79	2436.2	2335.05	2366.22	2382.89	2357.19		3416.8	-10.1262	-10.1434	-10.1048		3416.8	-10.1115
						730.1	3803.62		11.36	100	66.6667		11.36	140	233.333						802.724	96.6362	94.4122	94.1436	98.1337		617.452	1063.28	598.466						396.1	2241.8	2433.26	2335.09	2365.67	2381.11	2356.66		3416.9	-10.1262	-10.1428	-10.1043		3416.9	-10.1108
						730.05	3814.6		11.38	93.3333	40		11.38	170	253.333						803.207	96.5756	94.3898	94.0441	98.0589		619.185	1081.47	638.527						396.05	2421.17	2430.5	2335.18	2365.18	2379.47	2356.2		3417	-10.1263	-10.1421	-10.1033		3417	-10.1099
						730	3735.1		11.4	93.3333	33.3333		11.4	156.667	286.667						803.689	96.5521	94.3909	93.9921	98.0147		620.915	1075.67	622.588						396	2386.11	2427.72	2335.1	2364.55	2377.77	2355.59		3417.1	-10.1264	-10.1412	-10.1021		3417.1	-10.109
						729.95	3730.38		11.42	76.6667	53.3333		11.42	180	243.333						804.171	96.5628	94.4078	93.993	98.0089		622.644	1073.86	599.65						395.95	2371.46	2425.09	2335.05	2363.96	2376.19	2355.04		3417.2	-10.1263	-10.1402	-10.1009		3417.2	-10.1081
						729.9	3707.62		11.44	63.3333	53.3333		11.44	190	260						804.653	96.602	94.4323	94.047	98.0434		624.373	1117.06	630.711						395.9	2446.34	2422.58	2335.02	2363.4	2374.71	2354.51		3417.3	-10.1261	-10.1393	-10.0999		3417.3	-10.1074
						729.85	3727.78		11.46	63.3333	33.3333		11.46	193.333	273.333						805.135	96.6628	94.4583	94.1494	98.1145		626.104	1086.24	609.773						395.85	2366.56	2420.12	2334.92	2362.78	2373.23	2353.94		3417.4	-10.126	-10.1386	-10.0992		3417.4	-10.1068
						729.8	3705.57		11.48	103.333	56.6667		11.48	133.333	290						805.617	96.7394	94.4834	94.2909	98.2132		627.833	1071.44	623.835						395.8	2328.11	2417.83	2334.89	2362.26	2371.89	2353.45		3417.5	-10.1259	-10.1384	-10.0987		3417.5	-10.1061
						729.75	3656.36		11.5	70	33.3333		11.5	150	233.333						806.099	96.8277	94.5095	94.4593	98.3273		629.561	1088.63	624.895						395.75	2462.35	2415.66	2334.89	2361.78	2370.66	2353.02		3417.6	-10.1259	-10.1386	-10.0984		3417.6	-10.1056
						729.7	3745.89		11.52	96.6667	40		11.52	146.667	230						806.581	96.9251	94.5418	94.6399	98.4434		631.289	1069.83	611.957						395.7	2353.97	2413.47	2334.78	2361.19	2369.36	2352.48		3417.7	-10.1256	-10.139	-10.0983		3417.7	-10.1054
						729.65	3706.27		11.54	93.3333	53.3333		11.54	193.333	213.333						807.063	97.0303	94.5867	94.8178	98.5495		633.019	1102.02	626.019						395.65	2364.64	2411.46	2334.76	2360.71	2368.22	2352.05		3417.8	-10.125	-10.1394	-10.0983		3417.8	-10.1056
						729.6	3796.1		11.56	66.6667	53.3333		11.56	143.333	226.667						807.545	97.1418	94.6495	94.9795	98.6368		634.746	1097.21	630.08						395.6	2331.23	2409.51	2334.74	2360.23	2367.12	2351.63		3417.9	-10.1243	-10.1396	-10.0986		3417.9	-10.106
						729.55	3806.39		11.58	103.333	46.6667		11.58	143.333	310						808.028	97.2573	94.7324	95.1147	98.701		636.473	1100.4	639.141						395.55	2341.73	2407.68	2334.74	2359.8	2366.1	2351.25		3418	-10.1236	-10.1398	-10.0992		3418	-10.1067
						729.5	3668.5		11.6	90	36.6667		11.6	133.333	310						808.51	97.3734	94.8331	95.218	98.7417		638.2	1102.6	608.202						395.5	2346.95	2405.9	2334.73	2359.36	2365.12	2350.88		3418.1	-10.1231	-10.1398	-10.0998		3418.1	-10.1075
						729.45	3783.82		11.62	73.3333	46.6667		11.62	180	283.333						808.992	97.4855	94.945	95.2891	98.7624		639.928	1075.79	618.264						395.45	2428.53	2404.18	2334.72	2358.93	2364.18	2350.51		3418.2	-10.1228	-10.1398	-10.1004		3418.2	-10.1085
						729.4	3735.84		11.64	93.3333	26.6667		11.64	193.333	300						809.474	97.5882	95.0581	95.3328	98.7685		641.654	1113.98	614.326						395.4	2371.45	2402.46	2334.64	2358.44	2363.21	2350.08		3418.3	-10.1227	-10.1396	-10.1009		3418.3	-10.1097
						729.35	3734.99		11.66	103.333	43.3333		11.66	133.333	230						809.956	97.6765	95.1608	95.3572	98.7656		643.38	1077.18	609.387						395.35	2382.94	2400.84	2334.6	2358.01	2362.33	2349.71		3418.4	-10.1227	-10.1392	-10.1011		3418.4	-10.111
						729.3	3762.89		11.68	86.6667	63.3333		11.68	170	256.667						810.438	97.7462	95.2428	95.3714	98.7588		645.105	1080.37	607.448						395.3	2362.03	2399.28	2334.56	2357.58	2361.47	2349.34		3418.5	-10.1227	-10.1387	-10.101		3418.5	-10.1123
						729.25	3738.65		11.7	110	26.6667		11.7	170	273.333						810.92	97.7951	95.2967	95.3836	98.7516		646.83	1083.57	620.51						395.25	2329.37	2397.78	2334.53	2357.18	2360.67	2349		3418.6	-10.1228	-10.1384	-10.1006		3418.6	-10.1135
						729.2	3653.19		11.72	60	46.6667		11.72	123.333	290						811.403	97.8228	95.3197	95.3989	98.7458		648.557	1073.76	619.571						395.2	2407.19	2396.37	2334.54	2356.82	2359.93	2348.7		3418.7	-10.1229	-10.138	-10.1		3418.7	-10.1142
						729.15	3792.11		11.74	90	36.6667		11.74	120	196.667						811.885	97.831	95.3136	95.4187	98.7417		650.281	1098.95	611.633						395.15	2418.51	2394.94	2334.47	2356.39	2359.15	2348.34		3418.8	-10.1231	-10.1378	-10.0993		3418.8	-10.1145
						729.1	3780.36		11.76	90	63.3333		11.76	163.333	230						812.367	97.8229	95.2842	95.4408	98.7389		652.005	1088.14	618.694						395.1	2354.01	2393.54	2334.4	2355.97	2358.39	2347.98		3418.9	-10.1232	-10.1379	-10.0984		3418.9	-10.1143
						729.05	3672.41		11.78	73.3333	46.6667		11.78	113.333	280						812.849	97.8022	95.2391	95.46	98.7358		653.729	1094.34	604.755						395.05	2289.23	2392.24	2334.38	2355.61	2357.71	2347.68		3419	-10.1232	-10.1382	-10.0973		3419	-10.1136
						729	3602.5		11.8	80	50		11.8	146.667	206.667						813.331	97.7723	95.1861	95.4699	98.7307		655.452	1082.54	618.817						395	2296.41	2391.05	2334.42	2355.31	2357.12	2347.46		3419.1	-10.1232	-10.1386	-10.0959		3419.1	-10.1127
						728.95	3712.59		11.82	86.6667	80		11.82	143.333	206.667						813.813	97.7355	95.1312	95.4642	98.7214		657.175	1077.73	623.878						394.95	2291.96	2389.89	2334.45	2355.02	2356.55	2347.23		3419.2	-10.1233	-10.1388	-10.0945		3419.2	-10.1117
						728.9	3755.47		11.84	103.333	63.3333		11.84	173.333	270						814.295	97.692	95.0778	95.4386	98.7063		658.9	1075.92	631.939						394.9	2305.87	2388.78	2334.49	2354.74	2356.01	2347.01		3419.3	-10.1234	-10.1386	-10.0929		3419.3	-10.1106
						728.85	3786.45		11.86	106.667	53.3333		11.86	140	276.667						814.777	97.6411	95.0271	95.3919	98.6842		660.622	1083.12	636.001						394.85	2315.16	2387.69	2334.52	2354.45	2355.47	2346.8		3419.4	-10.1236	-10.138	-10.0914		3419.4	-10.1091
						728.8	3692.5		11.88	73.3333	40		11.88	153.333	336.667						815.259	97.5811	94.9792	95.3273	98.6556		662.344	1083.31	638.062						394.8	2407.65	2386.62	2334.54	2354.17	2354.95	2346.57		3419.5	-10.1239	-10.1373	-10.0899		3419.5	-10.1069
						728.75	3675.52		11.9	86.6667	50		11.9	160	290						815.741	97.5113	94.9344	95.2519	98.623		664.066	1071.5	597.124						394.75	2359.39	2385.51	2334.47	2353.8	2354.37	2346.28		3419.6	-10.1241	-10.1367	-10.0885		3419.6	-10.1041
						728.7	3747.38		11.92	80	66.6667		11.92	100	253.333						816.224	97.4324	94.8947	95.1765	98.5908		665.787	1121.69	625.186						394.7	2396.38	2384.47	2334.45	2353.49	2353.85	2346.03		3419.7	-10.1243	-10.1361	-10.0872		3419.7	-10.101
						728.65	3653.15		11.94	90	50		11.94	193.333	276.667						816.706	97.3478	94.8635	95.113	98.5645		667.508	1089.88	631.246						394.65	2463	2383.43	2334.39	2353.15	2353.31	2345.75		3419.8	-10.1244	-10.1355	-10.0858		3419.8	-10.0983
						728.6	3739.37		11.96	66.6667	90		11.96	160	260						817.188	97.2627	94.8447	95.0726	98.5494		669.229	1085.08	615.308						394.6	2388	2382.36	2334.28	2352.76	2352.74	2345.42		3419.9	-10.1243	-10.1348	-10.0842		3419.9	-10.096
						728.55	3730.57		11.98	86.6667	63.3333		11.98	126.667	256.667						817.67	97.1833	94.8412	95.0628	98.5487		670.949	1094.27	615.37						394.55	2414.71	2381.39	2334.23	2352.43	2352.24	2345.17		3420	-10.1239	-10.1339	-10.0822		3420	-10.0943
						728.5	3747.81		12	106.667	56.6667		12	160	220						818.152	97.1155	94.853	95.0851	98.5621		672.669	1130.46	629.431						394.5	2346.82	2380.42	2334.15	2352.09	2351.74	2344.89		3420.1	-10.123	-10.1328	-10.0791		3420.1	-10.0928
						728.45	3759.9		12.02	116.667	70		12.02	156.667	243.333						818.634	97.063	94.8763	95.134	98.5854		674.389	1102.66	619.492						394.45	2303.57	2379.54	2334.14	2351.82	2351.31	2344.69		3420.2	-10.1216	-10.1318	-10.0748		3420.2	-10.0913
						728.4	3628.21		12.04	133.333	66.6667		12.04	130	283.333						819.116	97.0267	94.9043	95.1982	98.6111		676.111	1103.35	624.053						394.4	2300.9	2378.72	2334.17	2351.6	2350.94	2344.53		3420.3	-10.1201	-10.1307	-10.0693		3420.3	-10.0897
						728.35	3657.52		12.06	116.667	43.3333		12.06	160	250						819.598	97.0044	94.9281	95.2622	98.6302		677.83	1104.05	628.615						394.35	2284.59	2377.93	2334.2	2351.38	2350.58	2344.37		3420.4	-10.1187	-10.1296	-10.0626		3420.4	-10.0883
						728.3	3697.24		12.08	173.333	76.6667		12.08	100	263.333						820.081	96.9916	94.9399	95.3101	98.6347		679.548	1113.23	618.677						394.3	2263.75	2377.17	2334.24	2351.18	2350.25	2344.23		3420.5	-10.1176	-10.1285	-10.0554		3420.5	-10.087
						728.25	3739.97		12.1	116.667	76.6667		12.1	136.667	286.667						820.563	96.9826	94.9349	95.3289	98.6201		681.267	1116.43	633.738						394.25	2432.44	2376.46	2334.31	2351	2349.95	2344.12		3420.6	-10.1167	-10.1272	-10.0482		3420.6	-10.0861
						728.2	3706.81		12.12	130	70		12.12	166.667	300						821.045	96.9723	94.9125	95.3114	98.5867		682.985	1090.62	612.799						394.2	2252.69	2375.62	2334.22	2350.68	2349.52	2343.86		3420.7	-10.1157	-10.1259	-10.0413		3420.7	-10.0855
						728.15	3808.33		12.14	166.667	106.667		12.14	216.667	296.667						821.527	96.9574	94.8766	95.2581	98.5399		684.703	1106.82	638.861						394.15	2335.03	2374.96	2334.29	2350.52	2349.25	2343.77		3420.8	-10.1142	-10.1248	-10.0352		3420.8	-10.0854
						728.1	3828.21		12.16	146.667	103.333		12.16	163.333	260						822.009	96.9374	94.8343	95.1762	98.4895		686.42	1092.01	624.922						394.1	2343.72	2374.24	2334.29	2350.3	2348.93	2343.61		3420.9	-10.1119	-10.1238	-10.0299		3420.9	-10.0855
						728.05	3738.71		12.18	156.667	113.333		12.18	150	273.333						822.491	96.9148	94.7937	95.0782	98.4475		688.137	1131.21	636.984						394.05	2305.71	2373.54	2334.28	2350.07	2348.6	2343.44		3421	-10.1088	-10.1228	-10.0256		3421	-10.0857
						728	3764.94		12.2	166.667	126.667		12.2	186.667	276.667						822.973	96.8949	94.7621	94.9795	98.4254		689.854	1110.4	620.044						394	2319.01	2372.89	2334.31	2349.88	2348.32	2343.31		3421.1	-10.1052	-10.1214	-10.0226		3421.1	-10.0859
						727.95	3836.33		12.22	243.333	130		12.22	150	290						823.455	96.8848	94.7447	94.8947	98.433		691.571	1126.6	652.106						393.95	2368.53	2372.24	2334.32	2349.68	2348.04	2343.17		3421.2	-10.1014	-10.1195	-10.021		3421.2	-10.0861
						727.9	3715.38		12.24	210	146.667		12.24	166.667	243.333						823.938	96.8918	94.7439	94.8358	98.476		693.287	1117.79	626.168						393.9	2253.17	2371.57	2334.29	2349.45	2347.72	2343		3421.3	-10.0979	-10.1168	-10.0209		3421.3	-10.0864
						727.85	3650.08		12.26	243.333	150		12.26	166.667	270						824.42	96.9221	94.7595	94.8102	98.5561		695.003	1113.98	631.229						393.85	2358.82	2371.02	2334.37	2349.32	2347.51	2342.93		3421.4	-10.0947	-10.1133	-10.0224		3421.4	-10.0868
						727.8	3726.99		12.28	260	203.333		12.28	180	280						824.902	96.9784	94.7898	94.8197	98.6705		696.718	1152.17	620.29						393.8	2317.7	2370.39	2334.34	2349.09	2347.22	2342.76		3421.5	-10.0917	-10.1092	-10.0252		3421.5	-10.0871
						727.75	3780.91		12.3	320	196.667		12.3	140	263.333						825.384	97.0597	94.8317	94.8614	98.8127		698.433	1116.37	625.352						393.75	2292.65	2369.81	2334.36	2348.91	2346.97	2342.64		3421.6	-10.0887	-10.1045	-10.0294		3421.6	-10.087
						727.7	3758.8		12.32	306.667	243.333		12.32	143.333	276.667						825.866	97.1602	94.8814	94.9283	98.9729		700.148	1106.56	613.413						393.7	2405.83	2369.27	2334.4	2348.76	2346.76	2342.55		3421.7	-10.0851	-10.0994	-10.0345		3421.7	-10.0862
						727.65	3727.06		12.34	390	306.667		12.34	106.667	286.667						826.348	97.2702	94.9346	95.0114	99.1393		701.863	1134.75	620.475						393.65	2336.98	2368.64	2334.33	2348.51	2346.45	2342.35		3421.8	-10.0804	-10.0943	-10.0402		3421.8	-10.0846
						727.6	3784.57		12.36	463.333	326.667		12.36	170	220						826.83	97.3783	94.9865	95.1011	99.299		703.577	1117.94	617.536						393.6	2319.57	2368.09	2334.33	2348.32	2346.21	2342.22		3421.9	-10.0747	-10.0895	-10.0459		3421.9	-10.0826
						727.55	3745.55		12.38	570	406.667		12.38	140	273.333						827.312	97.4729	95.0323	95.1892	99.4393		705.291	1123.14	640.597						393.55	2364.03	2367.57	2334.34	2348.16	2345.99	2342.11		3422	-10.0681	-10.0852	-10.0513		3422	-10.0803
						727.5	3730.9		12.4	580	493.333		12.4	170	246.667						827.794	97.5452	95.0674	95.2698	99.5491		707.002	1101.33	621.659						393.5	2353.45	2367.02	2334.32	2347.95	2345.74	2341.97		3422.1	-10.0609	-10.0817	-10.0564		3422.1	-10.078
						727.45	3729.98		12.42	716.667	596.667		12.42	170	333.333						828.277	97.5903	95.0879	95.3393	99.6204		708.716	1105.53	628.721						393.45	2361.53	2366.49	2334.3	2347.76	2345.5	2341.83		3422.2	-10.0535	-10.079	-10.0611		3422.2	-10.0757
						727.4	3762.29		12.44	790	646.667		12.44	186.667	276.667						828.759	97.6077	95.0911	95.3959	99.6492		710.429	1114.72	643.782						393.4	2275.78	2365.97	2334.28	2347.57	2345.26	2341.69		3422.3	-10.0462	-10.0772	-10.0654		3422.3	-10.0735
						727.35	3707.66		12.46	900	716.667		12.46	126.667	260						829.241	97.6004	95.0756	95.4385	99.6366		712.141	1132.91	625.843						393.35	2336.41	2365.53	2334.33	2347.45	2345.11	2341.63		3422.4	-10.0387	-10.0762	-10.0694		3422.4	-10.0712
						727.3	3670.45		12.48	1070	946.667		12.48	153.333	293.333						829.723	97.572	95.0413	95.4651	99.5877		713.853	1111.11	638.904						393.3	2386.83	2365.06	2334.33	2347.29	2344.91	2341.52		3422.5	-10.0312	-10.0759	-10.0733		3422.5	-10.0691
						727.25	3714.59		12.5	1356.67	1040		12.5	176.667	263.333						830.205	97.5249	94.988	95.4727	99.5117		715.565	1105.3	641.966						393.25	2405.43	2364.55	2334.28	2347.08	2344.66	2341.36		3422.6	-10.024	-10.0762	-10.0774		3422.6	-10.0672
						727.2	3682.89		12.52	1433.33	1260		12.52	183.333	276.667						830.687	97.4576	94.9156	95.457	99.4196		717.277	1099.49	630.027						393.2	2336.09	2364.03	2334.21	2346.86	2344.41	2341.19		3422.7	-10.0177	-10.0771	-10.0822		3422.7	-10.0658
						727.15	3784.05		12.54	1773.33	1366.67		12.54	126.667	273.333						831.169	97.3647	94.8225	95.4135	99.3226		718.988	1138.68	636.089						393.15	2315.53	2363.58	2334.21	2346.7	2344.22	2341.09		3422.8	-10.0128	-10.0788	-10.0879		3422.8	-10.0651
						727.1	3709.7		12.56	2003.33	1876.67		12.56	156.667	276.667						831.651	97.2373	94.7064	95.3394	99.2305		720.699	1125.88	631.15						393.1	2382.26	2363.17	2334.23	2346.57	2344.06	2341		3422.9	-10.0099	-10.0813	-10.0938		3422.9	-10.0654
						727.05	3770.44		12.58	2160	2106.67		12.58	166.667	243.333						832.134	97.0654	94.5643	95.2348	99.1504		722.41	1120.07	649.212						393.05	2394.46	2362.7	2334.19	2346.37	2343.84	2340.86		3423	-10.0094	-10.0845	-10.0992		3423	-10.0664
						727	3838.59		12.6	2733.33	2636.67		12.6	170	240						832.616	96.8414	94.394	95.104	99.0859		724.118	1098.27	650.273						393	2245.47	2362.23	2334.13	2346.17	2343.61	2340.71		3423.1	-10.0111	-10.0882	-10.1033		3423.1	-10.0681
						726.95	3815.83		12.62	3366.67	3346.67		12.62	170	253.333						833.098	96.5633	94.196	94.9554	99.0374		725.828	1130.46	649.335						392.95	2267.64	2361.91	2334.21	2346.11	2343.53	2340.7		3423.2	-10.015	-10.0922	-10.1058		3423.2	-10.0702
						726.9	3793.46		12.64	3860	4286.67		12.64	163.333	273.333						833.58	96.237	93.9748	94.8008	99.0026		727.538	1157.65	633.395						392.9	2322.94	2361.57	2334.27	2346.03	2343.43	2340.66		3423.3	-10.0209	-10.0962	-10.1065		3423.3	-10.0728
						726.85	3715.79		12.66	4266.67	5946.67		12.66	146.667	276.667						834.062	95.8771	93.7403	94.6534	98.9781		729.247	1129.85	629.457						392.85	2443.07	2361.2	2334.28	2345.9	2343.28	2340.58		3423.4	-10.0282	-10.1003	-10.106		3423.4	-10.0756
						726.8	3775.5		12.68	5440	7216.67		12.68	193.333	250						834.544	95.5061	93.5075	94.526	98.9604		730.956	1143.04	650.519						392.8	2419.54	2360.72	2334.18	2345.66	2343.03	2340.4		3423.5	-10.0365	-10.1046	-10.1047		3423.5	-10.0786
						726.75	3709.17		12.7	5973.33	8536.67		12.7	160	290						835.026	95.1518	93.2959	94.429	98.9466		732.665	1149.23	674.58						392.75	2378.34	2360.27	2334.11	2345.45	2342.8	2340.23		3423.6	-10.045	-10.1092	-10.1032		3423.6	-10.0816
						726.7	3786.51		12.72	7146.67	7960		12.72	233.333	256.667						835.508	94.8429	93.126	94.3689	98.9353		734.371	1147.42	622.641						392.7	2358.48	2359.87	2334.07	2345.28	2342.61	2340.11		3423.7	-10.0532	-10.1142	-10.1018		3423.7	-10.0845
						726.65	3687.49		12.74	7910	6043.33		12.74	113.333	263.333						835.99	94.6052	93.0164	94.3477	98.9258		736.079	1134.62	656.703						392.65	2367.33	2359.49	2334.05	2345.13	2342.45	2340		3423.8	-10.0608	-10.1191	-10.1007		3423.8	-10.0871
						726.6	3799.13		12.76	8676.67	3270		12.76	146.667	266.667						836.472	94.4573	92.9797	94.3628	98.9177		737.787	1109.81	643.764						392.6	2420.31	2359.11	2334.01	2344.97	2342.28	2339.89		3423.9	-10.0678	-10.1238	-10.1001		3423.9	-10.0893
						726.55	3733.92		12.78	9043.33	1583.33		12.78	126.667	263.333						836.955	94.4079	93.0201	94.408	98.9101		739.495	1119.01	661.826						392.55	2278.73	2358.69	2333.94	2344.77	2342.07	2339.73		3424	-10.0745	-10.1279	-10.1		3424	-10.0913
						726.5	3836.18		12.8	8703.33	630		12.8	113.333	246.667						837.437	94.4549	93.1313	94.4745	98.9007		741.202	1094.2	643.887						392.5	2217.95	2358.41	2333.99	2344.69	2341.99	2339.7		3424.1	-10.0812	-10.1313	-10.1004		3424.1	-10.0932
						726.45	3798.99		12.82	7036.67	353.333		12.82	160	236.667						837.919	94.5856	93.2974	94.5529	98.8856		742.906	1129.39	643.948						392.45	2317.69	2358.19	2334.09	2344.68	2341.96	2339.73		3424.2	-10.0884	-10.1343	-10.1016		3424.2	-10.0953
						726.4	3854.17		12.84	5376.67	330		12.84	153.333	323.333						838.401	94.7798	93.4952	94.6346	98.8607		744.613	1097.59	636.01						392.4	2357.68	2357.88	2334.11	2344.57	2341.85	2339.67		3424.3	-10.0962	-10.1367	-10.1035		3424.3	-10.0978
						726.35	3714.74		12.86	3610	240		12.86	133.333	266.667						838.883	95.0128	93.6985	94.7128	98.8219		746.319	1126.78	655.072						392.35	2385.09	2357.55	2334.09	2344.43	2341.71	2339.58		3424.4	-10.1047	-10.1384	-10.1061		3424.4	-10.1004
						726.3	3791.83		12.88	2246.67	253.333		12.88	146.667	256.667						839.365	95.2594	93.8828	94.7835	98.7676		748.025	1110.97	658.133						392.3	2294.32	2357.2	2334.04	2344.27	2341.54	2339.46		3424.5	-10.1133	-10.1392	-10.1094		3424.5	-10.1027
						726.25	3774.19		12.9	1466.67	206.667		12.9	180	243.333						839.847	95.4977	94.0299	94.8452	98.6991		749.728	1106.16	632.194						392.25	2362.56	2356.93	2334.07	2344.2	2341.46	2339.42		3424.6	-10.1213	-10.1389	-10.1134		3424.6	-10.1043
						726.2	3818.14		12.92	973.333	213.333		12.92	146.667	273.333						840.33	95.7114	94.131	94.8985	98.6217		751.433	1141.36	654.255						392.2	2285.45	2356.61	2334.05	2344.06	2341.32	2339.33		3424.7	-10.1282	-10.1377	-10.1179		3424.7	-10.1053
						726.15	3777.06		12.94	756.667	166.667		12.94	146.667	230						840.812	95.8911	94.1875	94.9453	98.5434		753.138	1139.55	652.317						392.15	2320.94	2356.36	2334.09	2343.99	2341.25	2339.3		3424.8	-10.1333	-10.1358	-10.1226		3424.8	-10.1057
						726.1	3766.3		12.96	556.667	113.333		12.96	160	213.333						841.294	96.034	94.2098	94.9878	98.4743		754.843	1151.74	660.378						392.1	2359.3	2356.09	2334.11	2343.9	2341.15	2339.25		3424.9	-10.1365	-10.1337	-10.1271		3424.9	-10.106
						726.05	3722.27		12.98	580	130		12.98	166.667	263.333						841.776	96.1425	94.2139	95.0281	98.4239		756.545	1151.93	679.439						392.05	2254.95	2355.79	2334.08	2343.77	2341.02	2339.16		3425	-10.1378	-10.132	-10.1312		3425	-10.1064
						726	3675.14		13	486.667	96.6667		13	153.333	266.667						842.258	96.2221	94.2171	95.0677	98.3998		758.249	1129.13	646.501						392	2311.03	2355.59	2334.15	2343.74	2340.99	2339.17		3425.1	-10.1374	-10.131	-10.135		3425.1	-10.1069
						725.95	3762.33		13.02	366.667	86.6667		13.02	140	243.333						842.74	96.2793	94.2341	95.1073	98.4056		759.952	1144.33	650.562						391.95	2324.27	2355.34	2334.18	2343.66	2340.91	2339.13		3425.2	-10.136	-10.1308	-10.1388		3425.2	-10.1076
						725.9	3790.06		13.04	360	100		13.04	186.667	266.667						843.222	96.3198	94.2738	95.1468	98.4404		761.654	1121.52	617.624						391.9	2357.76	2355.09	2334.18	2343.56	2340.82	2339.07		3425.3	-10.1341	-10.1315	-10.143		3425.3	-10.1085
						725.85	3847.18		13.06	220	66.6667		13.06	123.333	306.667						843.704	96.3477	94.3374	95.1852	98.4984		763.357	1147.71	643.686						391.85	2381.38	2354.81	2334.16	2343.44	2340.7	2338.99		3425.4	-10.1324	-10.133	-10.1478		3425.4	-10.1096
						725.8	3795.48		13.08	300	66.6667		13.08	183.333	280						844.186	96.3647	94.4187	95.22	98.5704		765.059	1150.9	641.746						391.8	2300.07	2354.51	2334.12	2343.3	2340.56	2338.89		3425.5	-10.1317	-10.1351	-10.1529		3425.5	-10.111
						725.75	3781.88		13.1	176.667	76.6667		13.1	143.333	226.667						844.668	96.3706	94.5054	95.247	98.6448		766.761	1139.1	643.808						391.75	2377.19	2354.3	2334.15	2343.24	2340.5	2338.86		3425.6	-10.1324	-10.1375	-10.158		3425.6	-10.1127
						725.7	3772.17		13.12	203.333	80		13.12	150	240						845.151	96.3642	94.5822	95.261	98.7097		768.461	1155.29	655.87						391.7	2343.49	2354.01	2334.11	2343.1	2340.37	2338.76		3425.7	-10.1349	-10.14	-10.1625		3425.7	-10.1146
						725.65	3708.89		13.14	143.333	50		13.14	133.333	270						845.633	96.3441	94.6338	95.2559	98.7544		770.163	1128.48	635.931						391.65	2358.46	2353.77	2334.1	2343	2340.27	2338.7		3425.8	-10.139	-10.1425	-10.1657		3425.8	-10.1165
						725.6	3862.14		13.16	120	56.6667		13.16	156.667	283.333						846.115	96.3096	94.6488	95.2261	98.7716		771.864	1122.68	656.992						391.6	2366.42	2353.51	2334.08	2342.89	2340.16	2338.62		3425.9	-10.1443	-10.1454	-10.1674		3425.9	-10.1185
						725.55	3717.73		13.18	153.333	50		13.18	183.333	223.333						846.597	96.262	94.6218	95.1684	98.7584		773.563	1161.87	650.054						391.55	2372.37	2353.25	2334.05	2342.77	2340.05	2338.54		3426	-10.1502	-10.1487	-10.1675		3426	-10.1206
						725.5	3789.49		13.2	136.667	56.6667		13.2	170	233.333						847.079	96.2044	94.5549	95.0829	98.7167		775.264	1150.07	656.115						391.5	2434.46	2352.99	2334.02	2342.64	2339.93	2338.45		3426.1	-10.1563	-10.1524	-10.1662		3426.1	-10.1227
						725.45	3809.86		13.22	136.667	70		13.22	173.333	253.333						847.561	96.1415	94.4575	94.9747	98.6533		776.962	1180.26	667.177						391.45	2371.34	2352.68	2333.93	2342.47	2339.75	2338.31		3426.2	-10.1621	-10.1565	-10.1638		3426.2	-10.1247
						725.4	3762.44		13.24	146.667	46.6667		13.24	166.667	240						848.043	96.0794	94.3443	94.8527	98.5787		778.662	1134.45	636.238						391.4	2386.91	2352.42	2333.89	2342.34	2339.64	2338.22		3426.3	-10.1674	-10.1606	-10.1605		3426.3	-10.1267
						725.35	3730.41		13.26	120	60		13.26	130	303.333						848.525	96.0239	94.2322	94.7292	98.5057		780.362	1170.64	633.299						391.35	2282.93	2352.16	2333.84	2342.21	2339.51	2338.12		3426.4	-10.1721	-10.1649	-10.1565		3426.4	-10.1286
						725.3	3782.9		13.28	156.667	36.6667		13.28	166.667	306.667						849.008	95.9796	94.1376	94.6174	98.4466		782.059	1138.84	635.361						391.3	2282.25	2352	2333.89	2342.18	2339.48	2338.12		3426.5	-10.1765	-10.1695	-10.1523		3426.5	-10.1305
						725.25	3767.66		13.3	113.333	86.6667		13.3	136.667	263.333						849.49	95.9493	94.0728	94.5296	98.4118		783.758	1133.03	662.422						391.25	2307.52	2351.84	2333.94	2342.14	2339.45	2338.12		3426.6	-10.1807	-10.1742	-10.1482		3426.6	-10.1323
						725.2	3757.45		13.32	126.667	73.3333		13.32	153.333	250						849.972	95.9335	94.0446	94.475	98.4075		785.457	1134.22	630.484						391.2	2296.6	2351.66	2333.96	2342.08	2339.4	2338.09		3426.7	-10.1851	-10.1792	-10.1443		3426.7	-10.134
						725.15	3719.36		13.34	100	50		13.34	166.667	256.667						850.454	95.9309	94.0535	94.4588	98.4352		787.154	1139.41	654.545						391.15	2353.25	2351.49	2333.99	2342.03	2339.36	2338.08		3426.8	-10.1899	-10.1842	-10.1408		3426.8	-10.1358
						725.1	3801.54		13.36	103.333	50		13.36	153.333	290						850.936	95.9391	94.0946	94.4814	98.4913		788.852	1142.61	644.606						391.1	2418.03	2351.28	2333.98	2341.94	2339.28	2338.02		3426.9	-10.1954	-10.1888	-10.1374		3426.9	-10.1375
						725.05	3765.94		13.38	123.333	56.6667		13.38	166.667	290						851.418	95.9552	94.1586	94.5387	98.568		790.547	1153.8	651.668						391.05	2319.26	2351.01	2333.9	2341.78	2339.13	2337.89		3427	-10.2016	-10.1926	-10.1341		3427	-10.1392
						725	3680.69		13.4	103.333	40		13.4	150	263.333						851.9	95.9766	94.2341	94.6229	98.6544		792.245	1170	661.729						391	2311.68	2350.83	2333.91	2341.72	2339.07	2337.86		3427.1	-10.2085	-10.1949	-10.131		3427.1	-10.141
						724.95	3705.18		13.42	90	63.3333		13.42	106.667	316.667						852.382	96.0013	94.3098	94.7234	98.7379		793.94	1159.19	680.79						390.95	2386.71	2350.66	2333.93	2341.67	2339.03	2337.84		3427.2	-10.2156	-10.1957	-10.1281		3427.2	-10.1429
						724.9	3829.71		13.44	110	60		13.44	173.333	266.667						852.865	96.0276	94.3755	94.8281	98.806		795.637	1156.38	645.852						390.9	2331.13	2350.43	2333.89	2341.54	2338.91	2337.75		3427.3	-10.2223	-10.195	-10.1255		3427.3	-10.145
						724.85	3802.78		13.46	86.6667	53.3333		13.46	156.667	250						853.347	96.0537	94.4236	94.9243	98.8474		797.331	1156.58	645.913						390.85	2349.84	2350.25	2333.89	2341.47	2338.85	2337.71		3427.4	-10.228	-10.1932	-10.123		3427.4	-10.1469
						724.8	3862.59		13.48	73.3333	66.6667		13.48	126.667	273.333						853.829	96.0777	94.4492	94.9998	98.8535		799.028	1123.77	671.975						390.8	2322.59	2350.06	2333.88	2341.39	2338.77	2337.65		3427.5	-10.2323	-10.1906	-10.1205		3427.5	-10.1486
						724.75	3798.03		13.5	140	66.6667		13.5	173.333	253.333						854.311	96.0972	94.4504	95.0447	98.8191		800.723	1153.96	661.037						390.75	2410.07	2349.9	2333.89	2341.32	2338.72	2337.62		3427.6	-10.2348	-10.1879	-10.118		3427.6	-10.1497
						724.7	3798.74		13.52	123.333	80		13.52	163.333	320						854.793	96.1093	94.428	95.0521	98.7435		802.417	1162.16	650.097						390.7	2350.8	2349.66	2333.82	2341.19	2338.59	2337.51		3427.7	-10.2358	-10.1853	-10.1154		3427.7	-10.1503
						724.65	3775.38		13.54	103.333	60		13.54	146.667	250						855.275	96.1115	94.3852	95.0191	98.6303		804.112	1128.35	671.159						390.65	2280.78	2349.47	2333.8	2341.1	2338.52	2337.45		3427.8	-10.235	-10.183	-10.1129		3427.8	-10.1507
						724.6	3912.39		13.56	76.6667	53.3333		13.56	160	263.333						855.757	96.1019	94.3269	94.9476	98.488		805.805	1149.55	647.221						390.6	2260.87	2349.35	2333.85	2341.08	2338.51	2337.46		3427.9	-10.2327	-10.1807	-10.1106		3427.9	-10.1507
						724.55	3740.34		13.58	100	26.6667		13.58	150	350						856.239	96.0802	94.2595	94.8442	98.3287		807.5	1149.73	657.282						390.55	2456.39	2349.26	2333.91	2341.08	2338.51	2337.49		3428	-10.2285	-10.1784	-10.1088		3428	-10.1505
						724.5	3744.45		13.6	86.6667	56.6667		13.6	146.667	276.667						856.721	96.0477	94.1901	94.7199	98.1674		809.192	1167.93	659.343						390.5	2414.53	2348.98	2333.8	2340.9	2338.35	2337.34		3428.1	-10.2225	-10.1758	-10.1076		3428.1	-10.1497
						724.45	3731.94		13.62	80	46.6667		13.62	156.667	253.333						857.204	96.0079	94.1258	94.5886	98.0195		810.886	1135.12	655.405						390.45	2438.02	2348.75	2333.73	2340.76	2338.22	2337.23		3428.2	-10.2151	-10.173	-10.107		3428.2	-10.1484
						724.4	3790.13		13.64	126.667	36.6667		13.64	166.667	236.667						857.686	95.9657	94.0733	94.4658	97.8995		812.578	1152.32	651.466						390.4	2417.81	2348.5	2333.64	2340.6	2338.07	2337.1		3428.3	-10.2069	-10.1701	-10.107		3428.3	-10.1464
						724.35	3776.54		13.66	90	60		13.66	173.333	306.667						858.168	95.9269	94.0375	94.3663	97.8182		814.269	1145.51	656.528						390.35	2336.57	2348.27	2333.56	2340.46	2337.94	2336.99		3428.4	-10.1985	-10.1673	-10.1073		3428.4	-10.1442
						724.3	3779.77		13.68	110	83.3333		13.68	176.667	240						858.65	95.8968	94.0216	94.3019	97.7816		815.962	1178.7	662.589						390.3	2261.58	2348.12	2333.56	2340.4	2337.89	2336.95		3428.5	-10.1907	-10.1648	-10.1076		3428.5	-10.1419
						724.25	3749.02		13.7	126.667	80		13.7	160	273.333						859.132	95.8797	94.0263	94.2802	97.7898		817.653	1144.89	658.65						390.25	2267.07	2348.03	2333.62	2340.4	2337.9	2336.98		3428.6	-10.1835	-10.1625	-10.1079		3428.6	-10.1396
						724.2	3772.56		13.72	86.6667	36.6667		13.72	183.333	263.333						859.614	95.877	94.0494	94.3025	97.8368		819.345	1156.09	639.712						390.2	2327.14	2347.95	2333.68	2340.4	2337.91	2337.01		3428.7	-10.1768	-10.1604	-10.1079		3428.7	-10.1373
						724.15	3756.2		13.74	110	63.3333		13.74	200	260						860.096	95.8876	94.0867	94.3641	97.9117		821.035	1158.28	640.773						390.15	2356.47	2347.81	2333.69	2340.35	2337.86	2336.98		3428.8	-10.1706	-10.1584	-10.1077		3428.8	-10.1351
						724.1	3835.49		13.76	116.667	46.6667		13.76	146.667	280						860.578	95.9074	94.132	94.4546	98.0002		822.727	1160.47	621.835						390.1	2243.08	2347.65	2333.67	2340.27	2337.8	2336.92		3428.9	-10.1648	-10.1564	-10.1076		3428.9	-10.1328
						724.05	3775.53		13.78	96.6667	56.6667		13.78	140	376.667						861.061	95.9305	94.1784	94.56	98.0871		824.416	1159.67	640.896						390.05	2301.11	2347.59	2333.75	2340.29	2337.83	2336.97		3429	-10.1593	-10.1544	-10.1076		3429	-10.1307
						724	3737.06		13.8	120	76.6667		13.8	150	243.333						861.543	95.9506	94.2193	94.6651	98.1586		826.107	1150.86	648.957						390	2333.78	2347.48	2333.78	2340.26	2337.81	2336.97		3429.1	-10.1542	-10.1524	-10.1076		3429.1	-10.1287
						723.95	3695.76		13.82	90	63.3333		13.82	176.667	236.667						862.025	95.9624	94.2501	94.7564	98.205		827.796	1162.06	651.019														3429.2	-10.1494	-10.1506	-10.1077		3429.2	-10.1268
						723.9	3732.32		13.84	126.667	43.3333		13.84	126.667	286.667						862.507	95.963	94.2686	94.8246	98.222		829.484	1152.25	641.08														3429.3	-10.1449	-10.149	-10.1075		3429.3	-10.1252
						723.85	3727.25		13.86	140	50		13.86	146.667	250						862.989	95.9532	94.2756	94.8654	98.2111		831.174	1148.44	678.141														3429.4	-10.1408	-10.1477	-10.107		3429.4	-10.1238
						723.8	3691.28		13.88	116.667	36.6667		13.88	183.333	276.667						863.471	95.9364	94.2747	94.8802	98.179		832.862	1143.64	654.203														3429.5	-10.1369	-10.1465	-10.1062		3429.5	-10.1226
						723.75	3800.24		13.9	100	43.3333		13.9	203.333	296.667						863.953	95.9187	94.2714	94.8743	98.1356		834.552	1171.83	645.264														3429.6	-10.1335	-10.1457	-10.1052		3429.6	-10.1214
						723.7	3792.25		13.92	103.333	53.3333		13.92	196.667	296.667						864.435	95.9064	94.2713	94.8554	98.0915		836.239	1157.03	665.326														3429.7	-10.1307	-10.145	-10.104		3429.7	-10.1204
						723.65	3770.29		13.94	96.6667	56.6667		13.94	133.333	293.333						864.917	95.9051	94.2787	94.8311	98.0556		837.926	1158.22	625.388														3429.8	-10.1286	-10.1445	-10.1027		3429.8	-10.1192
						723.6	3721.89		13.96	100	60		13.96	160	263.333						865.399	95.9173	94.2952	94.8067	98.0328		839.614	1166.41	637.448														3429.9	-10.1273	-10.1441	-10.1013		3429.9	-10.1181
						723.55	3747.4		13.98	100	66.6667		13.98	133.333	243.333						865.882	95.9423	94.3189	94.7848	98.0235		841.301	1162.61	639.51														3430	-10.1268	-10.1437	-10.1		3430	-10.1169
						723.5	3778.66		14	106.667	33.3333		14	173.333	313.333						866.364	95.9756	94.3446	94.7643	98.0238		842.987	1133.8	659.572														3430.1	-10.1269	-10.1436	-10.099		3430.1	-10.1158
						723.45	3710.22		14.02	96.6667	63.3333		14.02	170	256.667						866.846	96.0104	94.3652	94.742	98.0272		844.674	1146.99	648.633														3430.2	-10.1274	-10.1437	-10.0983		3430.2	-10.1149
						723.4	3771.63		14.04	70	70		14.04	156.667	273.333						867.328	96.0384	94.3731	94.713	98.0269		846.359	1156.18	660.694														3430.3	-10.1283	-10.144	-10.0979		3430.3	-10.1143
						723.35	3712.34		14.06	93.3333	56.6667		14.06	153.333	293.333						867.81	96.0521	94.3627	94.6731	98.0176		848.044	1162.38	662.755														3430.4	-10.1294	-10.1443	-10.0978		3430.4	-10.1138
						723.3	3814.25		14.08	120	40		14.08	173.333	316.667						868.292	96.0463	94.3322	94.6201	97.9971		849.731	1132.57	638.817														3430.5	-10.1305	-10.1446	-10.0977		3430.5	-10.1134
						723.25	3807.57		14.1	93.3333	40		14.1	196.667	270						868.774	96.0192	94.2845	94.5553	97.9669		851.415	1164.76	690.879														3430.6	-10.1313	-10.1447	-10.0977		3430.6	-10.1129
						723.2	3721.8		14.12	100	46.6667		14.12	200	223.333						869.256	95.9733	94.2273	94.4838	97.9313		853.099	1151.95	643.94														3430.7	-10.1317	-10.1446	-10.0978		3430.7	-10.1122
						723.15	3852.96		14.14	73.3333	40		14.14	196.667	260						869.739	95.9146	94.1714	94.4141	97.8962		854.783	1167.15	665.001														3430.8	-10.1317	-10.1443	-10.0979		3430.8	-10.1115
						723.1	3774.02		14.16	73.3333	46.6667		14.16	133.333	290						870.221	95.8514	94.1284	94.357	97.8673		856.469	1167.34	662.062														3430.9	-10.1315	-10.144	-10.098		3430.9	-10.1111
						723.05	3732.11		14.18	126.667	53.3333		14.18	160	276.667						870.703	95.7929	94.1081	94.3234	97.8486		858.152	1149.54	673.124														3431	-10.1312	-10.1438	-10.0978		3431	-10.1109
						723	3744.3		14.2	80	56.6667		14.2	126.667	286.667						871.185	95.7467	94.1161	94.3213	97.8414		859.834	1173.72	668.186														3431.1	-10.131	-10.1437	-10.0974		3431.1	-10.1109
						722.95	3808.18		14.22	96.6667	60		14.22	133.333	253.333						871.667	95.7179	94.152	94.3544	97.8445		861.519	1154.92	663.246														3431.2	-10.1308	-10.1438	-10.0967		3431.2	-10.111
						722.9	3898.2		14.24	113.333	60		14.24	176.667	340						872.149	95.7079	94.2097	94.4202	97.8544		863.201	1162.12	649.308														3431.3	-10.1306	-10.1437	-10.096		3431.3	-10.1109
						722.85	3766.68		14.26	110	60		14.26	163.333	286.667						872.631	95.7149	94.2787	94.5101	97.8671		864.883	1172.31	659.37														3431.4	-10.1305	-10.1434	-10.0955		3431.4	-10.1107
						722.8	3672.04		14.28	80	60		14.28	156.667	273.333						873.113	95.7342	94.3465	94.6118	97.879		866.564	1165.51	663.431														3431.5	-10.1302	-10.1428	-10.0954		3431.5	-10.1103
						722.75	3679.08		14.3	160	80		14.3	166.667	290						873.596	95.7605	94.4017	94.711	97.8882		868.245	1181.7	691.492														3431.6	-10.1298	-10.1419	-10.0956		3431.6	-10.1097
						722.7	3789.11		14.32	136.667	110		14.32	183.333	283.333						874.078	95.789	94.4364	94.7953	97.8947		869.928	1211.89	679.554														3431.7	-10.1293	-10.1408	-10.0962		3431.7	-10.109
						722.65	3837.34		14.34	116.667	93.3333		14.34	160	270						874.56	95.817	94.4479	94.8567	97.9009		871.609	1155.09	672.615														3431.8	-10.129	-10.1396	-10.0968		3431.8	-10.1085
						722.6	3841.8		14.36	163.333	76.6667		14.36	196.667	286.667						875.042	95.8439	94.4393	94.8929	97.9102		873.289	1183.28	658.677														3431.9	-10.1291	-10.1384	-10.0975		3431.9	-10.1081
						722.55	3800.25		14.38	183.333	96.6667		14.38	173.333	303.333						875.524	95.8712	94.418	94.9079	97.9269		874.969	1179.47	656.738														3432	-10.1296	-10.1373	-10.0981		3432	-10.1079
						722.5	3809.48		14.4	180	106.667		14.4	166.667	333.333						876.006	95.9018	94.3942	94.9097	97.9541		876.651	1199.66	638.799														3432.1	-10.1303	-10.1364	-10.0986		3432.1	-10.1077
						722.45	3761.86		14.42	133.333	140		14.42	166.667	323.333						876.488	95.9385	94.3778	94.9084	97.9937		878.33	1168.86	653.861														3432.2	-10.1308	-10.1359	-10.0987		3432.2	-10.1076
						722.4	3753.47		14.44	203.333	143.333		14.44	193.333	276.667						876.97	95.983	94.3769	94.9131	98.0449		880.009	1211.05	673.923														3432.3	-10.1308	-10.1358	-10.0984		3432.3	-10.1077
						722.35	3783.83		14.46	213.333	166.667		14.46	143.333	273.333						877.452	96.0351	94.3954	94.9294	98.1052		881.688	1190.24	669.984														3432.4	-10.1304	-10.1361	-10.0975		3432.4	-10.1079
						722.3	3732.9		14.48	196.667	150		14.48	170	276.667						877.935	96.0926	94.4328	94.9587	98.1704		883.366	1153.43	675.045														3432.5	-10.1298	-10.1367	-10.0959		3432.5	-10.1083
						722.25	3653.25		14.5	270	186.667		14.5	163.333	283.333						878.417	96.1515	94.4842	94.9973	98.2352		885.044	1202.63	688.106														3432.6	-10.1293	-10.1376	-10.0937		3432.6	-10.109
						722.2	3794.56		14.52	343.333	206.667		14.52	140	286.667						878.899	96.2064	94.5417	95.0387	98.2943		886.722	1184.82	675.168														3432.7	-10.1288	-10.1384	-10.0909		3432.7	-10.11
						722.15	3747.52		14.54	376.667	280		14.54	163.333	270						879.381	96.2523	94.5959	95.0743	98.3429		888.401	1196.02	653.229														3432.8	-10.1285	-10.1389	-10.0876		3432.8	-10.1112
						722.1	3713.04		14.56	320	380		14.56	170	286.667						879.863	96.2851	94.6385	95.097	98.3775		890.078	1171.21	678.291														3432.9	-10.1283	-10.1392	-10.0841		3432.9	-10.1123
						722.05	3793.33		14.58	496.667	360		14.58	163.333	290						880.345	96.3026	94.6638	95.1023	98.3956		891.755	1189.4	694.352														3433	-10.1283	-10.139	-10.0803		3433	-10.1132
						722	3738.02		14.6	560	540		14.6	203.333	286.667						880.827	96.3053	94.6701	95.0903	98.3964		893.431	1188.6	665.413														3433.1	-10.1285	-10.1385	-10.0765		3433.1	-10.1138
						721.95	3677.06		14.62	656.667	670		14.62	166.667	273.333						881.309	96.2964	94.6602	95.0654	98.3807		895.107	1194.79	657.475														3433.2	-10.1286	-10.138	-10.0725		3433.2	-10.1141
						721.9	3773.09		14.64	720	950		14.64	180	320						881.792	96.2811	94.6405	95.0358	98.3508		896.783	1175.98	666.537														3433.3	-10.1285	-10.1373	-10.0682		3433.3	-10.1143
						721.85	3725.09		14.66	866.667	1136.67		14.66	166.667	223.333						882.274	96.2655	94.6196	95.011	98.3109		898.459	1220.18	655.597														3433.4	-10.128	-10.1365	-10.0633		3433.4	-10.1143
						721.8	3815.96		14.68	1003.33	1266.67		14.68	186.667	276.667						882.756	96.2556	94.6058	94.9998	98.2667		900.134	1177.37	672.659														3433.5	-10.1268	-10.1356	-10.0579		3433.5	-10.1138
						721.75	3687.14		14.7	1176.67	1086.67		14.7	176.667	276.667						883.238	96.2552	94.6055	95.0077	98.2245		901.809	1182.57	671.721														3433.6	-10.125	-10.1348	-10.0521		3433.6	-10.1128
						721.7	3738.59		14.72	1323.33	876.667		14.72	173.333	293.333						883.72	96.2657	94.6209	95.0357	98.1906		903.484	1203.76	667.782														3433.7	-10.1229	-10.1341	-10.0461		3433.7	-10.1111
						721.65	3698.47		14.74	1276.67	546.667		14.74	183.333	300						884.202	96.2853	94.65	95.0798	98.1693		905.16	1196.95	676.843														3433.8	-10.1207	-10.1336	-10.0401		3433.8	-10.1089
						721.6	3795.33		14.76	1446.67	263.333		14.76	133.333	240						884.684	96.3096	94.6865	95.1322	98.1629		906.834	1189.14	681.905														3433.9	-10.1188	-10.1332	-10.0346		3433.9	-10.1065
						721.55	3765.05		14.78	1373.33	176.667		14.78	176.667	263.333						885.166	96.3326	94.7217	95.1832	98.17		908.507	1171.34	685.966														3434	-10.1172	-10.1324	-10.0297		3434	-10.1041
						721.5	3789.74		14.8	1196.67	90		14.8	156.667	253.333						885.648	96.348	94.7464	95.2239	98.1862		910.181	1157.53	666.028														3434.1	-10.1158	-10.1308	-10.0259		3434.1	-10.1019
						721.45	3746.87		14.82	923.333	110		14.82	170	246.667						886.131	96.3511	94.7533	95.2479	98.2049		911.854	1189.72	659.089														3434.2	-10.1143	-10.1284	-10.0233		3434.2	-10.0999
						721.4	3853.7		14.84	726.667	83.3333		14.84	200	250						886.613	96.339	94.7388	95.2526	98.2188		913.526	1192.91	671.15														3434.3	-10.1125	-10.1252	-10.0218		3434.3	-10.0978
						721.35	3848.42		14.86	466.667	83.3333		14.86	143.333	250						887.095	96.3115	94.7041	95.2399	98.2213		915.199	1191.11	683.212														3434.4	-10.11	-10.1214	-10.0213		3434.4	-10.0957
						721.3	3730.67		14.88	333.333	56.6667		14.88	180	326.667						887.577	96.271	94.6548	95.2144	98.2081		916.871	1183.3	679.274														3434.5	-10.1069	-10.1174	-10.0217		3434.5	-10.0934
						721.25	3824.78		14.9	206.667	76.6667		14.9	163.333	290						888.059	96.2213	94.6002	95.1825	98.178		918.543	1175.49	673.335														3434.6	-10.1031	-10.1134	-10.023		3434.6	-10.0911
						721.2	3723.85		14.92	166.667	80		14.92	183.333	290						888.541	96.1673	94.5511	95.1505	98.1329		920.214	1190.69	677.396														3434.7	-10.0989	-10.1096	-10.0254		3434.7	-10.089
						721.15	3683.37		14.94	180	70		14.94	163.333	250						889.023	96.114	94.5172	95.123	98.077		921.885	1186.88	670.457														3434.8	-10.0946	-10.106	-10.0291		3434.8	-10.0869
						721.1	3759.76		14.96	166.667	56.6667		14.96	170	293.333						889.505	96.0653	94.5053	95.1025	98.0164		923.556	1209.08	677.519														3434.9	-10.0904	-10.1026	-10.0341		3434.9	-10.0849
						721.05	3745.91		14.98	183.333	23.3333		14.98	193.333	196.667						889.987	96.024	94.5173	95.0885	97.957		925.227	1207.27	666.58														3435	-10.0859	-10.0991	-10.0402		3435	-10.0827
						721	3778.63		15	116.667	90		15	146.667	223.333						890.47	95.9908	94.5494	95.0789	97.9043		926.897	1178.46	659.641														3435.1	-10.0808	-10.0955	-10.0469		3435.1	-10.0802
						720.95	3681.44		15.02	103.333	63.3333		15.02	143.333	306.667						890.952	95.9652	94.5935	95.07	97.862		928.567	1189.65	668.703														3435.2	-10.0747	-10.0919	-10.0536		3435.2	-10.0771
						720.9	3827.51		15.04	100	36.6667		15.04	140	296.667						891.434	95.9451	94.638	95.058	97.8319		930.236	1208.85	669.764														3435.3	-10.0675	-10.0884	-10.0599		3435.3	-10.0736
						720.85	3794.98		15.06	116.667	56.6667		15.06	146.667	286.667						891.916	95.9278	94.6711	95.0399	97.8134		931.904	1192.05	670.826														3435.4	-10.0595	-10.0855	-10.0657		3435.4	-10.0698
						720.8	3798.89		15.08	96.6667	46.6667		15.08	163.333	283.333						892.398	95.9103	94.6833	95.0145	97.8043		933.573	1169.23	670.888														3435.5	-10.0511	-10.0834	-10.0709		3435.5	-10.0664
						720.75	3759.03		15.1	146.667	56.6667		15.1	143.333	320						892.88	95.8908	94.6698	94.9826	97.8007		935.241	1174.43	658.948														3435.6	-10.0429	-10.0826	-10.0756		3435.6	-10.0637
						720.7	3850.22		15.12	116.667	46.6667		15.12	176.667	323.333						893.362	95.8683	94.6315	94.947	97.7981		936.909	1176.62	669.01														3435.7	-10.0353	-10.0829	-10.08		3435.7	-10.062
						720.65	3838.57		15.14	90	46.6667		15.14	163.333	280						893.844	95.8434	94.5743	94.912	97.7921		938.578	1187.82	681.072														3435.8	-10.0286	-10.0842	-10.0843		3435.8	-10.0612
						720.6	3776.33		15.16	76.6667	53.3333		15.16	136.667	303.333						894.327	95.8179	94.5084	94.8829	97.7799		940.245	1179.01	677.133														3435.9	-10.0229	-10.0862	-10.0888		3435.9	-10.0612
						720.55	3708.11		15.18	103.333	43.3333		15.18	160	310						894.809	95.7942	94.4451	94.8643	97.76		941.913	1199.2	683.194														3436	-10.0184	-10.0886	-10.0938		3436	-10.0622
						720.5	3755.41		15.2	103.333	50		15.2	166.667	240						895.291	95.7749	94.3947	94.8597	97.7337		943.58	1204.39	661.256														3436.1	-10.0151	-10.0914	-10.0991		3436.1	-10.0642
						720.45	3814.46		15.22	100	63.3333		15.22	223.333	320						895.773	95.7625	94.3642	94.8708	97.7042		945.246	1161.59	657.317														3436.2	-10.0134	-10.0947	-10.1044		3436.2	-10.0672
						720.4	3792.33		15.24	130	56.6667		15.24	206.667	293.333						896.255	95.7587	94.3568	94.8972	97.6762		946.913	1229.78	683.379														3436.3	-10.0137	-10.0984	-10.1091		3436.3	-10.071
						720.35	3814.78		15.26	66.6667	36.6667		15.26	150	316.667						896.737	95.7647	94.3712	94.9368	97.6548		948.577	1197.97	674.44														3436.4	-10.0164	-10.1022	-10.1125		3436.4	-10.0753
						720.3	3728.39		15.28	70	50		15.28	160	313.333						897.219	95.7809	94.4026	94.9853	97.6443		950.243	1212.17	693.501														3436.5	-10.0212	-10.1056	-10.1143		3436.5	-10.0795
						720.25	3735.53		15.3	83.3333	50		15.3	166.667	283.333						897.701	95.8072	94.4441	95.0375	97.6472		951.909	1219.36	685.562														3436.6	-10.0275	-10.1086	-10.1145		3436.6	-10.0834
						720.2	3753.15		15.32	106.667	60		15.32	170	280						898.183	95.8429	94.4877	95.0875	97.6641		953.574	1188.56	660.624														3436.7	-10.0345	-10.1112	-10.1134		3436.7	-10.0866
						720.15	3755.88		15.34	70	36.6667		15.34	183.333	253.333						898.666	95.8866	94.5264	95.1288	97.693		955.239	1173.74	691.686														3436.8	-10.0415	-10.1136	-10.1115		3436.8	-10.0891
						720.1	3779.68		15.36	80	63.3333		15.36	153.333	303.333						899.148	95.9359	94.5547	95.1557	97.7304		956.903	1196.94	689.747														3436.9	-10.048	-10.1162	-10.1092		3436.9	-10.0912
						720.05	3739.25		15.38	90	50		15.38	156.667	320						899.63	95.9873	94.5698	95.1634	97.7717		958.566	1200.13	669.808														3437	-10.054	-10.1193	-10.1067		3437	-10.0932
						720	3699.19		15.4	106.667	50		15.4	176.667	370						900.112	96.0364	94.5714	95.149	97.812		960.23	1231.33	674.87														3437.1	-10.0596	-10.123	-10.1043		3437.1	-10.0955
						719.95	3743.49		15.42	63.3333	60		15.42	173.333	303.333						900.594	96.0778	94.5617	95.1121	97.8469		961.893	1206.52	674.931														3437.2	-10.065	-10.1271	-10.1025		3437.2	-10.0983
						719.9	3761.55		15.44	76.6667	36.6667		15.44	166.667	260						901.076	96.1058	94.5448	95.0551	97.8728		963.557	1229.71	686.992														3437.3	-10.0708	-10.1314	-10.1017		3437.3	-10.1017
						719.85	3812.24		15.46	103.333	63.3333		15.46	183.333	300						901.558	96.1153	94.5256	94.9832	97.8871		965.22	1215.91	683.054														3437.4	-10.0771	-10.1353	-10.1024		3437.4	-10.1054
						719.8	3834.64		15.48	73.3333	63.3333		15.48	190	293.333						902.04	96.1025	94.5089	94.9037	97.888		966.88	1242.11	680.115														3437.5	-10.0842	-10.1386	-10.1046		3437.5	-10.1092
						719.75	3705.99		15.5	100	16.6667		15.5	156.667	310						902.523	96.0663	94.4979	94.8248	97.8754		968.543	1212.3	692.177														3437.6	-10.092	-10.141	-10.108		3437.6	-10.1128
						719.7	3802.58		15.52	76.6667	70		15.52	170	263.333						903.005	96.0085	94.4943	94.755	97.8502		970.205	1209.49	686.239														3437.7	-10.1002	-10.1425	-10.1121		3437.7	-10.1161
						719.65	3794.41		15.54	70	46.6667		15.54	183.333	340						903.487	95.9347	94.498	94.7021	97.8146		971.867	1225.68	702.299														3437.8	-10.1084	-10.1431	-10.1164		3437.8	-10.119
						719.6	3714.35		15.56	80	50		15.56	176.667	336.667						903.969	95.8535	94.507	94.6717	97.7722		973.526	1218.88	693.361														3437.9	-10.1162	-10.1427	-10.1208		3437.9	-10.1212
						719.55	3677.66		15.58	93.3333	73.3333		15.58	226.667	276.667						904.451	95.7759	94.5186	94.6676	97.7277		975.188	1252.07	667.423														3438	-10.1231	-10.1415	-10.1253		3438	-10.1225
						719.5	3689.4		15.6	96.6667	36.6667		15.6	120	316.667						904.933	95.7133	94.5299	94.6911	97.686		976.848	1226.26	687.484														3438.1	-10.1288	-10.14	-10.1301		3438.1	-10.1229
						719.45	3753.72		15.62	76.6667	36.6667		15.62	210	230						905.415	95.6756	94.5385	94.7407	97.6518		978.509	1220.45	709.545														3438.2	-10.1329	-10.1387	-10.1351		3438.2	-10.1223
						719.4	3725.16		15.64	76.6667	43.3333		15.64	136.667	346.667						905.897	95.6692	94.5426	94.8124	97.628		980.167	1239.65	702.607														3438.3	-10.1351	-10.138	-10.1402		3438.3	-10.1212
						719.35	3721.95		15.66	66.6667	50		15.66	150	346.667						906.38	95.6954	94.5415	94.9001	97.6156		981.827	1235.84	682.668														3438.4	-10.1355	-10.1382	-10.145		3438.4	-10.1199
						719.3	3656.41		15.68	96.6667	56.6667		15.68	193.333	310						906.862	95.7499	94.5358	94.9959	97.6128		983.487	1221.04	706.73														3438.5	-10.1343	-10.1391	-10.1493		3438.5	-10.1188
						719.25	3620.29		15.7	63.3333	43.3333		15.7	156.667	306.667						907.344	95.8236	94.5268	95.091	97.6153		985.144	1250.22	687.791														3438.6	-10.132	-10.1406	-10.1533		3438.6	-10.1181
						719.2	3704.13		15.72	100	53.3333		15.72	153.333	230						907.826	95.9035	94.5167	95.1774	97.6171		986.803	1264.42	695.852														3438.7	-10.1294	-10.1424	-10.1569		3438.7	-10.1176
						719.15	3690.33		15.74	76.6667	50		15.74	173.333	340						908.308	95.9761	94.5084	95.2481	97.6118		988.462	1245.62	727.913														3438.8	-10.1268	-10.1443	-10.1604		3438.8	-10.1175
						719.1	3675.58		15.76	93.3333	60		15.76	163.333	306.667						908.79	96.029	94.5049	95.2992	97.5942		990.118	1217.81	701.975														3438.9	-10.125	-10.1462	-10.1638		3438.9	-10.1174
						719.05	3770.07		15.78	90	76.6667		15.78	163.333	260						909.272	96.0533	94.5083	95.3291	97.5615		991.777	1245	712.037														3439	-10.1245	-10.1481	-10.1671		3439	-10.1177
						719	3786.66		15.8	56.6667	60		15.8	203.333	303.333						909.754	96.0451	94.5195	95.3393	97.5139		993.434	1265.19	714.098														3439.1	-10.1258	-10.1502	-10.1701		3439.1	-10.1184
						718.95	3750.07		15.82	70	43.3333		15.82	163.333	270						910.236	96.0054	94.5379	95.3333	97.4549		995.09	1247.38	711.159														3439.2	-10.129	-10.1529	-10.1722		3439.2	-10.1198
						718.9	3739.79		15.84	90	63.3333		15.84	166.667	263.333						910.718	95.9402	94.5607	95.3162	97.3904		996.747	1272.58	701.221														3439.3	-10.1342	-10.1563	-10.1732		3439.3	-10.122
						718.85	3617.48		15.86	73.3333	43.3333		15.86	136.667	326.667						911.201	95.8587	94.5842	95.2932	97.3275		998.404	1285.78	723.282														3439.4	-10.1406	-10.1606	-10.1727		3439.4	-10.1248
						718.8	3711.2		15.88	106.667	63.3333		15.88	180	333.333						911.683	95.7724	94.6044	95.2693	97.2729		1000.06	1239.97	726.343														3439.5	-10.1475	-10.1654	-10.1708		3439.5	-10.128
						718.75	3731.73		15.9	120	60		15.9	156.667	296.667						912.165	95.693	94.6184	95.2487	97.232		1001.71	1294.16	734.405														3439.6	-10.154	-10.1702	-10.1678		3439.6	-10.1312
						718.7	3647.27		15.92	90	63.3333		15.92	190	300						912.647	95.631	94.625	95.2343	97.2078		1003.37	1241.36	711.466														3439.7	-10.1599	-10.1746	-10.1641		3439.7	-10.1346
						718.65	3694.75		15.94	86.6667	50		15.94	160	343.333						913.129	95.5939	94.6251	95.2276	97.2011		1005.02	1287.55	725.528														3439.8	-10.165	-10.1784	-10.1598		3439.8	-10.1382
						718.6	3779.79		15.96	96.6667	70		15.96	206.667	223.333						913.611	95.5853	94.621	95.2289	97.2109		1006.68	1248.74	697.59														3439.9	-10.1699	-10.1817	-10.155		3439.9	-10.1419
						718.55	3842.7		15.98	66.6667	63.3333		15.98	163.333	256.667						914.093	95.6045	94.6159	95.237	97.2346		1008.33	1272.93	714.65														3440	-10.1751	-10.1845	-10.1497		3440	-10.1457
						718.5	3835.39		16	110	56.6667		16	186.667	283.333						914.575	95.6463	94.6119	95.2499	97.2694		1009.99	1257.13	711.712														3440.1	-10.181	-10.187	-10.144		3440.1	-10.1493
						718.45	3776.46		16.02	113.333	40		16.02	173.333	320						915.058	95.7023	94.6099	95.2648	97.3123		1011.64	1296.32	737.774														3440.2	-10.1876	-10.1894	-10.1379		3440.2	-10.1527
						718.4	3637.95		16.04	136.667	50		16.04	170	323.333						915.54	95.7626	94.609	95.2792	97.3607		1013.29	1288.52	735.835														3440.3	-10.1948	-10.1915	-10.1319		3440.3	-10.1556
						718.35	3736.49		16.06	150	60		16.06	166.667	283.333						916.022	95.8178	94.6068	95.291	97.4123		1014.95	1266.7	725.896														3440.4	-10.2023	-10.193	-10.1264		3440.4	-10.158
						718.3	3796.14		16.08	140	73.3333		16.08	166.667	316.667						916.504	95.861	94.6003	95.299	97.4647		1016.6	1291.9	715.957														3440.5	-10.2098	-10.1938	-10.1217		3440.5	-10.1596
						718.25	3739.22		16.1	126.667	83.3333		16.1	146.667	283.333						916.986	95.8883	94.5873	95.3027	97.5157		1018.25	1299.1	743.019														3440.6	-10.2169	-10.1935	-10.118		3440.6	-10.16
						718.2	3684.2		16.12	126.667	96.6667		16.12	150	333.333						917.468	95.8997	94.5668	95.3025	97.5628		1019.9	1279.29	725.081														3440.7	-10.2228	-10.1922	-10.1151		3440.7	-10.1591
						718.15	3768.27		16.14	176.667	100		16.14	153.333	243.333						917.95	95.8981	94.5396	95.2991	97.6037		1021.56	1290.48	717.142														3440.8	-10.227	-10.1901	-10.1127		3440.8	-10.1571
						718.1	3789.25		16.16	203.333	170		16.16	183.333	343.333						918.432	95.8878	94.5081	95.2929	97.6364		1023.21	1273.67	739.203														3440.9	-10.229	-10.1874	-10.1106		3440.9	-10.1542
						718.05	3774.3		16.18	253.333	110		16.18	183.333	310						918.914	95.8732	94.476	95.2845	97.6593		1024.86	1286.87	725.264														3441	-10.2289	-10.1845	-10.1085		3441	-10.1509
						718	3735.69		16.2	230	163.333		16.2	166.667	290						919.397	95.8577	94.4473	95.2743	97.6715		1026.51	1282.06	706.326														3441.1	-10.2269	-10.1813	-10.1065		3441.1	-10.1471
						717.95	3830.02		16.22	333.333	196.667		16.22	196.667	396.667						919.879	95.8431	94.4261	95.2632	97.673		1028.16	1268.25	781.388														3441.2	-10.2234	-10.1781	-10.1048		3441.2	-10.1431
						717.9	3567.53		16.24	373.333	206.667		16.24	153.333	263.333						920.361	95.8299	94.4158	95.2528	97.6646		1029.81	1296.44	750.448														3441.3	-10.2188	-10.1747	-10.1036		3441.3	-10.1388
						717.85	3770.1		16.26	430	300		16.26	143.333	320						920.843	95.8175	94.4187	95.2455	97.648		1031.46	1289.64	736.51														3441.4	-10.2133	-10.1715	-10.1028		3441.4	-10.1343
						717.8	3784.16		16.28	543.333	293.333		16.28	160	296.667						921.325	95.8054	94.4362	95.244	97.6259		1033.11	1278.84	715.572														3441.5	-10.207	-10.1681	-10.1025		3441.5	-10.13
						717.75	3779.82		16.3	556.667	460		16.3	226.667	296.667						921.807	95.7939	94.4684	95.2512	97.6019		1034.76	1287.03	752.633														3441.6	-10.2001	-10.1647	-10.1024		3441.6	-10.126
						717.7	3746.76		16.32	666.667	533.333		16.32	200	256.667						922.289	95.784	94.5145	95.2695	97.5802		1036.41	1310.22	751.694														3441.7	-10.1931	-10.1613	-10.1024		3441.7	-10.1225
						717.65	3692.53		16.34	713.333	616.667		16.34	200	286.667						922.771	95.7777	94.5725	95.3	97.5651		1038.05	1274.41	741.756														3441.8	-10.1863	-10.1582	-10.1024		3441.8	-10.1195
						717.6	3772.11		16.36	820	926.667		16.36	160	320						923.254	95.7769	94.6396	95.3428	97.5603		1039.7	1328.61	738.817														3441.9	-10.1802	-10.1558	-10.1023		3441.9	-10.1169
						717.55	3741.69		16.38	1136.67	966.667		16.38	206.667	290						923.736	95.7832	94.7121	95.396	97.5682		1041.35	1313.8	746.879														3442	-10.1746	-10.1543	-10.1023		3442	-10.1146
						717.5	3764.57		16.4	1270	1200		16.4	190	270						924.218	95.7968	94.7853	95.4565	97.5893		1043	1276.99	756.94														3442.1	-10.1694	-10.1534	-10.1026		3442.1	-10.1125
						717.45	3767.9		16.42	1510	1563.33		16.42	193.333	293.333						924.7	95.816	94.8537	95.5196	97.6216		1044.64	1324.19	772.001														3442.2	-10.1645	-10.1528	-10.1032		3442.2	-10.1107
						717.4	3816.71		16.44	1790	1500		16.44	146.667	253.333						925.182	95.8371	94.9111	95.5795	97.661		1046.29	1315.38	759.063														3442.3	-10.1599	-10.1518	-10.1038		3442.3	-10.1093
						717.35	3682.3		16.46	1820	1226.67		16.46	156.667	276.667						925.664	95.855	94.9512	95.6301	97.7022		1047.94	1278.58	738.125														3442.4	-10.1556	-10.1502	-10.1043		3442.4	-10.1084
						717.3	3742.2		16.48	2096.67	863.333		16.48	166.667	366.667						926.146	95.8641	94.9688	95.6655	97.7391		1049.58	1271.77	750.186														3442.5	-10.1517	-10.1481	-10.1044		3442.5	-10.108
						717.25	3774.67		16.5	2223.33	463.333		16.5	200	320						926.628	95.8599	94.9608	95.6817	97.7666		1051.23	1328.96	783.247														3442.6	-10.1483	-10.1461	-10.104		3442.6	-10.1078
						717.2	3753.41		16.52	2230	290		16.52	140	283.333						927.111	95.84	94.9273	95.6774	97.7814		1052.88	1339.15	753.308														3442.7	-10.1453	-10.1445	-10.1034		3442.7	-10.108
						717.15	3826.07		16.54	2000	116.667		16.54	160	266.667						927.593	95.8054	94.8728	95.6549	97.7827		1054.52	1330.35	725.37														3442.8	-10.1429	-10.1435	-10.1028		3442.8	-10.1087
						717.1	3845.69		16.56	1600	100		16.56	143.333	266.667						928.075	95.761	94.8057	95.6205	97.7722		1056.17	1317.54	750.431														3442.9	-10.141	-10.1431	-10.1023		3442.9	-10.1099
						717.05	3753.53		16.58	1253.33	113.333		16.58	190	333.333						928.557	95.7143	94.7377	95.5832	97.754		1057.81	1334.73	759.493														3443	-10.1398	-10.143	-10.1019		3443	-10.1115
						717	3755.79		16.6	780	96.6667		16.6	163.333	293.333						929.039	95.6744	94.6812	95.5534	97.7338		1059.45	1321.92	765.554														3443.1	-10.1392	-10.1428	-10.1016		3443.1	-10.1131
						716.95	3762.62		16.62	566.667	100		16.62	186.667	283.333						929.521	95.6493	94.6476	95.5401	97.7178		1061.1	1339.12	752.615														3443.2	-10.1393	-10.1425	-10.1011		3443.2	-10.1145
						716.9	3752.58		16.64	406.667	70		16.64	176.667	343.333						930.003	95.6441	94.6444	95.5494	97.7118		1062.74	1334.31	774.677														3443.3	-10.1395	-10.1417	-10.1005		3443.3	-10.1158
						716.85	3755.29		16.66	306.667	53.3333		16.66	170	333.333						930.485	95.6597	94.674	95.5824	97.7203		1064.38	1343.51	765.739														3443.4	-10.1396	-10.1405	-10.0999		3443.4	-10.117
						716.8	3851.92		16.68	220	70		16.68	206.667	310						930.967	95.6922	94.7329	95.6356	97.746		1066.03	1354.7	791.799														3443.5	-10.1393	-10.1392	-10.0995		3443.5	-10.1181
						716.75	3757.17		16.7	226.667	56.6667		16.7	136.667	300						931.449	95.7339	94.8133	95.7014	97.7891		1067.67	1333.89	771.861														3443.6	-10.1384	-10.1381	-10.0993		3443.6	-10.119
						716.7	3788.1		16.72	220	73.3333		16.72	176.667	266.667						931.932	95.7754	94.904	95.7701	97.8472		1069.31	1325.09	765.923														3443.7	-10.1372	-10.1375	-10.0993		3443.7	-10.1195
						716.65	3745.98		16.74	170	60		16.74	250	313.333						932.414	95.8072	94.9933	95.8322	97.9162		1070.95	1345.28	774.984														3443.8	-10.1359	-10.1374	-10.0993		3443.8	-10.1195
						716.6	3717.05		16.76	160	60		16.76	160	286.667						932.896	95.8229	95.0708	95.8806	97.9901		1072.6	1328.47	782.045														3443.9	-10.135	-10.1374	-10.0995		3443.9	-10.1188
						716.55	3869.6		16.78	143.333	36.6667		16.78	140	260						933.378	95.8194	95.1288	95.9122	98.0627		1074.24	1317.67	769.107														3444	-10.1343	-10.1374	-10.0999		3444	-10.1177
						716.5	3931.82		16.8	133.333	66.6667		16.8	163.333	280						933.86	95.7981	95.1635	95.9279	98.1275		1075.88	1322.86	787.168														3444.1	-10.1338	-10.1374	-10.1004		3444.1	-10.1164
						716.45	3764.45		16.82	126.667	46.6667		16.82	193.333	360						934.342	95.7638	95.1745	95.9325	98.1798		1077.52	1361.06	791.23														3444.2	-10.1334	-10.1375	-10.101		3444.2	-10.1151
						716.4	3799.47		16.84	113.333	26.6667		16.84	196.667	336.667						934.824	95.7225	95.1641	95.9327	98.2166		1079.16	1343.24	788.291														3444.3	-10.1328	-10.1375	-10.1014		3444.3	-10.114
						716.35	3726.8		16.86	110	43.3333		16.86	170	336.667						935.307	95.6799	95.1362	95.9361	98.2372		1080.8	1389.44	770.352														3444.4	-10.1321	-10.1377	-10.1014		3444.4	-10.113
						716.3	3685.5		16.88	96.6667	50		16.88	156.667	346.667						935.789	95.6392	95.0948	95.9483	98.2435		1082.44	1379.63	797.414														3444.5	-10.1313	-10.1379	-10.1012		3444.5	-10.112
						716.25	3780.78		16.9	123.333	70		16.9	153.333	306.667						936.271	95.6002	95.0437	95.9721	98.2391		1084.08	1342.83	812.476														3444.6	-10.1305	-10.1381	-10.1007		3444.6	-10.1108
						716.2	3756.6		16.92	100	40		16.92	150	323.333						936.753	95.5594	94.9852	96.0063	98.2291		1085.72	1370.02	752.537														3444.7	-10.1298	-10.1382	-10.1003		3444.7	-10.1095
						716.15	3724.72		16.94	90	60		16.94	173.333	300						937.235	95.5109	94.9208	96.0462	98.2185		1087.36	1339.21	796.598														3444.8	-10.1295	-10.138	-10.0998		3444.8	-10.1082
						716.1	3747.98		16.96	100	60		16.96	196.667	410						937.717	95.4491	94.8511	96.0848	98.2118		1089	1370.4	792.659														3444.9	-10.1294	-10.1374	-10.0992		3444.9	-10.1074
						716.05	3796.41		16.98	110	53.3333		16.98	176.667	333.333						938.199	95.3703	94.7771	96.1144	98.2121		1090.63	1392.6	785.721														3445	-10.1295	-10.1364	-10.0985		3445	-10.1071
						716	3737.97		17	100	46.6667		17	166.667	280						938.681	95.2753	94.7008	96.1291	98.2208		1092.27	1363.79	788.782														3445.1	-10.1295	-10.1351	-10.0976		3445.1	-10.1073
						715.95	3697.1		17.02	96.6667	50		17.02	153.333	333.333						939.163	95.1699	94.6258	96.1266	98.2372		1093.91	1392.98	784.843														3445.2	-10.1291	-10.134	-10.0967		3445.2	-10.1076
						715.9	3681.28		17.04	123.333	70		17.04	226.667	326.667						939.645	95.0641	94.5574	96.1083	98.2593		1095.55	1370.18	821.905														3445.3	-10.1285	-10.1333	-10.0961		3445.3	-10.1078
						715.85	3703.87		17.06	63.3333	50		17.06	193.333	343.333						940.128	94.9705	94.5017	96.08	98.2842		1097.18	1367.37	837.966														3445.4	-10.1278	-10.1331	-10.0958		3445.4	-10.1078
						715.8	3641.93		17.08	103.333	36.6667		17.08	203.333	263.333						940.61	94.9008	94.4646	96.0495	98.3088		1098.82	1400.57	812.028														3445.5	-10.1273	-10.133	-10.0955		3445.5	-10.1077
						715.75	3819.44		17.1	113.333	50		17.1	203.333	320						941.092	94.8629	94.4501	96.0252	98.3304		1100.46	1396.56	809.09														3445.6	-10.1273	-10.1327	-10.0952		3445.6	-10.1076
						715.7	3746.1		17.12	86.6667	36.6667		17.12	186.667	353.333						941.574	94.8592	94.4592	96.0142	98.3473		1102.09	1417.45	843.149														3445.7	-10.1278	-10.1322	-10.0944		3445.7	-10.1077
						715.65	3773.34		17.14	120	40		17.14	203.333	333.333						942.056	94.8855	94.4896	96.0203	98.3589		1103.73	1434.65	816.212														3445.8	-10.1287	-10.1315	-10.0931		3445.8	-10.108
						715.6	3730.71		17.16	93.3333	66.6667		17.16	203.333	330						942.538	94.9315	94.5353	96.0442	98.3656		1105.36	1438.3	828.274														3445.9	-10.1295	-10.1309	-10.0914		3445.9	-10.1083
						715.55	3659.37		17.18	86.6667	50		17.18	156.667	333.333						943.02	94.9839	94.5876	96.0835	98.3684		1107	1371.54	822.335														3446	-10.1303	-10.1308	-10.0896		3446	-10.1086
						715.5	3760.54		17.2	133.333	50		17.2	216.667	323.333						943.502	95.0281	94.637	96.1335	98.3684		1108.63	1380.72	811.396														3446.1	-10.1309	-10.1311	-10.0878		3446.1	-10.1087
						715.45	3724.93		17.22	120	53.3333		17.22	140	336.667						943.985	95.0518	94.6741	96.1886	98.3666		1110.27	1405.92	819.458														3446.2	-10.1313	-10.1318	-10.0863		3446.2	-10.1086
						715.4	3681.8		17.24	123.333	50		17.24	193.333	316.667						944.467	95.0463	94.6912	96.2431	98.3635		1111.9	1427.12	819.519														3446.3	-10.1316	-10.1326	-10.0848		3446.3	-10.1084
						715.35	3689.07		17.26	76.6667	83.3333		17.26	133.333	266.667						944.949	95.007	94.6829	96.2921	98.359		1113.53	1387.31	826.581														3446.4	-10.1316	-10.1335	-10.083		3446.4	-10.1082
						715.3	3684.54		17.28	83.3333	53.3333		17.28	223.333	253.333						945.431	94.9322	94.6461	96.332	98.3534		1115.17	1403.5	825.642														3446.5	-10.1315	-10.1342	-10.0805		3446.5	-10.1082
						715.25	3753.42		17.3	123.333	60		17.3	196.667	326.667						945.913	94.8211	94.579	96.361	98.3467		1116.8	1395.69	827.703														3446.6	-10.1311	-10.1346	-10.077		3446.6	-10.1082
						715.2	3714.31		17.32	86.6667	56.6667		17.32	166.667	326.667						946.395	94.6709	94.4799	96.3795	98.3398		1118.43	1425.88	828.764														3446.7	-10.1303	-10.1345	-10.073		3446.7	-10.1085
						715.15	3780.82		17.34	113.333	63.3333		17.34	186.667	326.667						946.877	94.4744	94.3455	96.3897	98.3342		1120.07	1421.08	827.827														3446.8	-10.1292	-10.134	-10.0687		3446.8	-10.109
						715.1	3882.02		17.36	86.6667	60		17.36	186.667	353.333						947.359	94.2186	94.1693	96.3959	98.332		1121.7	1409.27	806.888														3446.9	-10.1279	-10.1331	-10.0645		3446.9	-10.1095
						715.05	3856.88		17.38	90	60		17.38	173.333	326.667						947.841	93.8849	93.9412	96.4033	98.335		1123.33	1417.46	813.949														3447	-10.1266	-10.1318	-10.0603		3447	-10.1098
						715	3761.06		17.4	133.333	60		17.4	130	350						948.324	93.4518	93.648	96.4166	98.3452		1124.96	1446.66	858.01														3447.1	-10.1256	-10.1301	-10.0562		3447.1	-10.1097
						714.95	3685.69		17.42	116.667	96.6667		17.42	246.667	353.333						948.806	92.8992	93.2755	96.4388	98.363		1126.59	1420.85	829.072														3447.2	-10.1247	-10.128	-10.0521		3447.2	-10.1089
						714.9	3763.12		17.44	123.333	53.3333		17.44	183.333	356.667						949.288	92.2145	92.8128	96.4703	98.3879		1128.22	1433.05	822.133														3447.3	-10.1239	-10.1258	-10.0483		3447.3	-10.1074
						714.85	3674.78		17.46	73.3333	63.3333		17.46	153.333	403.333						949.77	91.3993	92.2568	96.5082	98.4176		1129.85	1431.23	835.194														3447.4	-10.1232	-10.1236	-10.045		3447.4	-10.1051
						714.8	3705.47		17.48	123.333	53.3333		17.48	153.333	403.333						950.252	90.474	91.617	96.5468	98.4487		1131.48	1418.43	841.256														3447.5	-10.1224	-10.1215	-10.0427		3447.5	-10.1024
						714.75	3721.9		17.5	140	73.3333		17.5	226.667	360						950.734	89.4796	90.9186	96.5793	98.477		1133.11	1418.63	841.317														3447.6	-10.1214	-10.1194	-10.0415		3447.6	-10.0995
						714.7	3787.19		17.52	113.333	83.3333		17.52	196.667	383.333						951.216	88.4753	90.2017	96.599	98.4985		1134.74	1412.82	835.379														3447.7	-10.1201	-10.1171	-10.0415		3447.7	-10.0969
						714.65	3743.53		17.54	86.6667	70		17.54	206.667	316.667						951.698	87.5311	89.5179	96.6011	98.5101		1136.37	1453.02	856.441														3447.8	-10.1182	-10.1145	-10.0424		3447.8	-10.0946
						714.6	3855.69		17.56	96.6667	66.6667		17.56	193.333	310						952.181	86.7183	88.9227	96.5839	98.5101		1138	1466.2	826.501														3447.9	-10.1158	-10.1116	-10.0439		3447.9	-10.0926
						714.55	3837.33		17.58	156.667	106.667		17.58	166.667	350						952.663	86.0986	88.4674	96.5488	98.4989		1139.63	1398.4	822.563														3448	-10.1128	-10.1083	-10.0459		3448	-10.0908
						714.5	3682.55		17.6	150	116.667		17.6	203.333	260						953.145	85.716	88.1912	96.4995	98.4787		1141.26	1431.6	856.625														3448.1	-10.1091	-10.1047	-10.0486		3448.1	-10.0891
						714.45	3705.25		17.62	113.333	73.3333		17.62	196.667	370						953.627	85.5907	88.1149	96.4413	98.4534		1142.89	1442.79	838.686														3448.2	-10.1046	-10.1008	-10.052		3448.2	-10.0874
						714.4	3669.71		17.64	196.667	83.3333		17.64	183.333	313.333						954.109	85.7172	88.2377	96.3802	98.4274		1144.52	1421.98	846.747														3448.3	-10.0992	-10.0969	-10.0561		3448.3	-10.0858
						714.35	3777.84		17.66	150	120		17.66	166.667	346.667						954.591	86.0656	88.5379	96.3212	98.4052		1146.14	1450.17	833.809														3448.4	-10.0932	-10.0934	-10.061		3448.4	-10.0841
						714.3	3743.62		17.68	243.333	136.667		17.68	193.333	316.667						955.073	86.5868	88.9759	96.2688	98.3899		1147.77	1433.37	858.87														3448.5	-10.0866	-10.0906	-10.0663		3448.5	-10.0823
						714.25	3701.41		17.7	243.333	160		17.7	230	383.333						955.555	87.2201	89.5007	96.2257	98.383		1149.4	1438.56	867.932														3448.6	-10.0797	-10.0887	-10.0718		3448.6	-10.0806
						714.2	3694.34		17.72	223.333	193.333		17.72	186.667	283.333						956.038	87.9016	90.057	96.1938	98.3842		1151.02	1449.75	879.993														3448.7	-10.0728	-10.0874	-10.0776		3448.7	-10.0789
						714.15	3740.05		17.74	330	200		17.74	196.667	290						956.52	88.5737	90.5939	96.1736	98.3911		1152.65	1453.94	838.054														3448.8	-10.0662	-10.0867	-10.0836		3448.8	-10.0772
						714.1	3780.37		17.76	336.667	273.333		17.76	193.333	353.333						957.002	89.1916	91.0713	96.1643	98.4005		1154.27	1454.14	865.115														3448.9	-10.06	-10.0863	-10.09		3448.9	-10.0756
						714.05	3773.27		17.78	310	283.333		17.78	206.667	270						957.484	89.7276	91.4641	96.1647	98.4084		1155.9	1459.33	862.177														3449	-10.0543	-10.0863	-10.0969		3449	-10.0741
						714	3786.86		17.8	366.667	310		17.8	176.667	370						957.966	90.1704	91.7631	96.1729	98.4117		1157.53	1489.53	875.241														3449.1	-10.0493	-10.0869	-10.1043		3449.1	-10.073
						713.95	3712.3		17.82	546.667	423.333		17.82	180	310						958.448	90.5216	91.973	96.1869	98.4085		1159.15	1474.71	878.298														3449.2	-10.0448	-10.0881	-10.112		3449.2	-10.0726
						713.9	3833.15		17.84	663.333	536.667		17.84	213.333	320						958.93	90.7912	92.1081	96.2049	98.3987		1160.78	1458.91	871.361														3449.3	-10.0412	-10.0902	-10.1198		3449.3	-10.0731
						713.85	3743.08		17.86	726.667	626.667		17.86	176.667	333.333						959.412	90.9919	92.1877	96.2256	98.3843		1162.4	1477.11	862.423														3449.4	-10.0388	-10.0931	-10.1276		3449.4	-10.0745
						713.8	3743.02		17.88	866.667	790		17.88	190	313.333						959.894	91.1357	92.2319	96.248	98.369		1164.02	1451.3	869.484														3449.5	-10.0378	-10.0967	-10.1353		3449.5	-10.0765
						713.75	3748.37		17.9	956.667	1060		17.9	200	273.333						960.376	91.2323	92.2581	96.2713	98.3573		1165.65	1444.49	890.545														3449.6	-10.0386	-10.1007	-10.1428		3449.6	-10.079
						713.7	3849.01		17.92	1263.33	1423.33		17.92	190	350						960.859	91.2884	92.2792	96.2951	98.3542		1167.27	1468.69	877.608														3449.7	-10.0412	-10.1051	-10.1501		3449.7	-10.082
						713.65	3834.04		17.94	1523.33	1950		17.94	190	290						961.341	91.3092	92.3032	96.3191	98.3638		1168.89	1482.88	880.668														3449.8	-10.0457	-10.1097	-10.1568		3449.8	-10.0851
						713.6	3841.74		17.96	1753.33	2493.33		17.96	140	353.333						961.823	91.2999	92.3334	96.3436	98.3888		1170.52	1492.08	884.729														3449.9	-10.0518	-10.1145	-10.1625		3449.9	-10.0881
						713.55	3901.15		17.98	2083.33	3180		17.98	176.667	320						962.305	91.2668	92.3695	96.3692	98.4294		1172.14	1499.27	868.792														3450	-10.0591	-10.1193	-10.1666		3450	-10.0907
						713.5	3739.99		18	2483.33	3883.33		18	180	286.667						962.787	91.2181	92.4088	96.3972	98.4836		1173.76	1491.46	939.854														3450.1	-10.0671	-10.124	-10.1689		3450.1	-10.0931
						713.45	3765.21		18.02	2890	3996.67		18.02	170	353.333						963.269	91.1631	92.4471	96.4294	98.5472		1175.38	1513.65	878.912														3450.2	-10.0753	-10.1287	-10.1694		3450.2	-10.0952
						713.4	3771.17		18.04	3386.67	3140		18.04	176.667	356.667						963.751	91.1109	92.4804	96.4675	98.6142		1177	1500.85	912.975														3450.3	-10.0834	-10.1333	-10.1683		3450.3	-10.0975
						713.35	3790.65		18.06	3706.67	2323.33		18.06	196.667	340						964.234	91.0689	92.505	96.5126	98.6783		1178.62	1518.04	910.038														3450.4	-10.0913	-10.1381	-10.166		3450.4	-10.1
						713.3	3747.37		18.08	4070	1536.67		18.08	183.333	386.667						964.716	91.0411	92.5184	96.5648	98.7335		1180.25	1520.23	940.101														3450.5	-10.0988	-10.1433	-10.1628		3450.5	-10.1028
						713.25	3874.91		18.1	4086.67	790		18.1	153.333	373.333						965.198	91.0273	92.5197	96.6228	98.7754		1181.87	1546.42	909.159														3450.6	-10.1064	-10.1491	-10.1591		3450.6	-10.1058
						713.2	3823.23		18.12	4033.33	426.667		18.12	170	266.667						965.68	91.0236	92.5093	96.6842	98.8018		1183.49	1522.62	918.221														3450.7	-10.1144	-10.1552	-10.155		3450.7	-10.1093
						713.15	3827.81		18.14	3266.67	220		18.14	180	323.333						966.162	91.0231	92.4885	96.7457	98.813		1185.11	1522.81	934.284														3450.8	-10.1235	-10.1614	-10.1508		3450.8	-10.1134
						713.1	3728.84		18.16	2696.67	230		18.16	183.333	386.667						966.644	91.017	92.4592	96.8038	98.8112		1186.73	1569.01	934.342														3450.9	-10.134	-10.167	-10.1466		3450.9	-10.1181
						713.05	3842.51		18.18	1643.33	180		18.18	200	320						967.126	90.9968	92.4227	96.8548	98.7997		1188.35	1535.2	950.404														3451	-10.1463	-10.1714	-10.1425		3451	-10.1233
						713	3768.07		18.2	1196.67	190		18.2	176.667	346.667						967.608	90.9552	92.3787	96.8953	98.782		1189.96	1567.39	917.467														3451.1	-10.1601	-10.1744	-10.1386		3451.1	-10.1285
						712.95	3795.79		18.22	800	160		18.22	230	303.333						968.09	90.8869	92.3253	96.9215	98.7608		1191.58	1528.59	931.53														3451.2	-10.1748	-10.1763	-10.1347		3451.2	-10.1334
						712.9	3823.1		18.24	606.667	150		18.24	166.667	376.667						968.572	90.7895	92.2588	96.9297	98.7372		1193.2	1577.78	950.588														3451.3	-10.1893	-10.1775	-10.131		3451.3	-10.1379
						712.85	3923.72		18.26	376.667	103.333		18.26	203.333	346.667						969.055	90.663	92.1744	96.9159	98.7101		1194.82	1572.97	965.651														3451.4	-10.2027	-10.1781	-10.1277		3451.4	-10.1417
						712.8	3788.75		18.28	320	110		18.28	246.667	303.333						969.537	90.5099	92.0681	96.8764	98.677		1196.44	1583.16	963.714														3451.5	-10.2142	-10.1783	-10.125		3451.5	-10.1446
						712.75	3805.23		18.3	253.333	76.6667		18.3	150	346.667						970.019	90.3343	91.9373	96.8093	98.6341		1198.05	1571.36	966.772														3451.6	-10.2231	-10.1778	-10.1231		3451.6	-10.1463
						712.7	3786.61		18.32	236.667	96.6667		18.32	223.333	426.667						970.501	90.1416	91.7822	96.7147	98.5777		1199.67	1584.56	984.835														3451.7	-10.2294	-10.1767	-10.1216		3451.7	-10.1468
						712.65	3763.82		18.34	253.333	63.3333		18.34	173.333	336.667						970.983	89.9376	91.6061	96.5965	98.5054		1201.29	1597.74	964.898														3451.8	-10.2332	-10.1749	-10.1203		3451.8	-10.1464
						712.6	3778.32		18.36	243.333	76.6667		18.36	210	403.333						971.465	89.7275	91.4151	96.4619	98.417		1202.9	1608.94	960.961														3451.9	-10.2346	-10.1726	-10.1187		3451.9	-10.1458
						712.55	3831.01		18.38	196.667	76.6667		18.38	180	403.333						971.947	89.5161	91.2165	96.3211	98.3153		1204.52	1657.13	1003.02														3452	-10.2342	-10.1701	-10.1168		3452	-10.1453
						712.5	3772.95		18.4	163.333	83.3333		18.4	240	360						972.429	89.3067	91.0181	96.1863	98.2066		1206.14	1667.33	1014.08														3452.1	-10.2322	-10.1676	-10.1146		3452.1	-10.145
						712.45	3740.59		18.42	146.667	76.6667		18.42	196.667	290						972.912	89.1021	90.8269	96.0703	98.1004		1207.75	1642.52	999.144														3452.2	-10.229	-10.1653	-10.1125		3452.2	-10.1447
						712.4	3734.92		18.44	126.667	46.6667		18.44	193.333	293.333						973.394	88.9039	90.6488	95.9844	98.0084		1209.37	1650.71	1005.2														3452.3	-10.2248	-10.1634	-10.1106		3452.3	-10.1442
						712.35	3722.53		18.46	140	50		18.46	146.667	373.333						973.876	88.7139	90.488	95.9375	97.9428		1210.98	1641.9	1011.26														3452.4	-10.2198	-10.162	-10.1089		3452.4	-10.1433
						712.3	3736.99		18.48	176.667	63.3333		18.48	236.667	390						974.358	88.5333	90.3474	95.9346	97.9145		1212.6	1655.1	990.327														3452.5	-10.2143	-10.161	-10.1074		3452.5	-10.1423
						712.25	3768.02		18.5	143.333	56.6667		18.5	226.667	326.667						974.84	88.3632	90.2283	95.976	97.9306		1214.21	1651.29	1012.39														3452.6	-10.2081	-10.1602	-10.1061		3452.6	-10.1412
						712.2	3805.6		18.52	100	36.6667		18.52	256.667	350						975.322	88.2032	90.1304	96.0574	97.9928		1215.82	1669.48	1010.45														3452.7	-10.2012	-10.1591	-10.105		3452.7	-10.1402
						712.15	3833.71		18.54	116.667	83.3333		18.54	203.333	320						975.804	88.0518	90.0515	96.1697	98.096		1217.44	1715.68	1019.51														3452.8	-10.194	-10.1575	-10.1044		3452.8	-10.1392
						712.1	3787.38		18.56	93.3333	56.6667		18.56	203.333	353.333						976.286	87.9051	89.9869	96.3001	98.2287		1219.05	1697.87	1018.57														3452.9	-10.1867	-10.1554	-10.1039		3452.9	-10.1381
						712.05	3843		18.58	163.333	66.6667		18.58	230	353.333						976.769	87.7572	89.9294	96.4339	98.3738		1220.66	1718.07	1042.63														3453	-10.1798	-10.153	-10.1036		3453	-10.1365
						712	3794.71		18.6	113.333	60		18.6	190	390						977.251	87.6011	89.8702	96.5559	98.5112		1222.28	1715.26	1047.69														3453.1	-10.1736	-10.1506	-10.1032		3453.1	-10.1345
						711.95	3738.61		18.62	130	66.6667		18.62	163.333	360						977.733	87.4292	89.7994	96.6533	98.6213		1223.89	1728.45	1049.76														3453.2	-10.1682	-10.1484	-10.103		3453.2	-10.1321
						711.9	3822.71		18.64	86.6667	50		18.64	213.333	310						978.215	87.235	89.7076	96.7168	98.6883		1225.5	1748.64	1062.82														3453.3	-10.1632	-10.1465	-10.103		3453.3	-10.1296
						711.85	3845.78		18.66	76.6667	60		18.66	190	336.667						978.697	87.0135	89.5872	96.7426	98.7031		1227.11	1765.84	1076.88														3453.4	-10.1585	-10.1449	-10.1034		3453.4	-10.1275
						711.8	3728.42		18.68	86.6667	66.6667		18.68	196.667	343.333						979.179	86.7623	89.4339	96.732	98.6648		1228.72	1775.03	1090.94														3453.5	-10.1541	-10.1436	-10.104		3453.5	-10.1261
						711.75	3893.54		18.7	116.667	63.3333		18.7	216.667	360						979.661	86.4809	89.2466	96.6908	98.5807		1230.33	1733.22	1091														3453.6	-10.1504	-10.1423	-10.1047		3453.6	-10.1252
						711.7	3787.8		18.72	106.667	43.3333		18.72	200	443.333						980.143	86.1709	89.0281	96.6279	98.4645		1231.95	1740.42	1063.06														3453.7	-10.1477	-10.1411	-10.1052		3453.7	-10.1248
						711.65	3650.35		18.74	106.667	50		18.74	190	343.333						980.625	85.8351	88.7842	96.5537	98.3333		1233.56	1750.62	1087.12														3453.8	-10.1459	-10.14	-10.1053		3453.8	-10.1244
						711.6	3808.46		18.76	80	33.3333		18.76	203.333	336.667						981.107	85.4768	88.5224	96.4778	98.2041		1235.17	1764.81	1103.19														3453.9	-10.1449	-10.1392	-10.1047		3453.9	-10.1236
						711.55	3737		18.78	110	43.3333		18.78	226.667	353.333						981.59	85.0996	88.2506	96.4077	98.0911		1236.78	1767	1097.24														3454	-10.1442	-10.1389	-10.1034		3454	-10.1223
						711.5	3791.49		18.8	136.667	43.3333		18.8	190	356.667						982.072	84.7068	87.9756	96.3485	98.0034		1238.39	1772.19	1107.31														3454.1	-10.1436	-10.1389	-10.1017		3454.1	-10.1203
						711.45	3785.92		18.82	90	53.3333		18.82	223.333	400						982.554	84.3007	87.7013	96.3016	97.9442		1240	1812.38	1098.37														3454.2	-10.1428	-10.139	-10.0998		3454.2	-10.1177
						711.4	3744.11		18.84	110	26.6667		18.84	210	376.667						983.036	83.8828	87.4282	96.2652	97.9116		1241.61	1807.58	1109.43														3454.3	-10.1419	-10.1387	-10.0982		3454.3	-10.115
						711.35	3787.76		18.86	96.6667	86.6667		18.86	213.333	323.333						983.518	83.4535	87.1529	96.235	97.9001		1243.21	1792.77	1110.49														3454.4	-10.1407	-10.138	-10.0974		3454.4	-10.1123
						711.3	3787.04		18.88	126.667	60		18.88	180	320						984	83.0118	86.8687	96.2048	97.9024		1244.82	1893.96	1144.56														3454.5	-10.1395	-10.1369	-10.0973		3454.5	-10.11
						711.25	3807.89		18.9	80	50		18.9	210	370						984.482	82.5564	86.5674	96.1681	97.9115		1246.43	1817.16	1126.62														3454.6	-10.1382	-10.1357	-10.0979		3454.6	-10.1085
						711.2	3740.87		18.92	133.333	66.6667		18.92	230	333.333						984.965	82.0855	86.2409	96.1194	97.9215		1248.04	1832.35	1167.67														3454.7	-10.1369	-10.1348	-10.0986		3454.7	-10.1079
						711.15	3802.07		18.94	86.6667	66.6667		18.94	176.667	410						985.447	81.5978	85.8837	96.0559	97.929		1249.65	1852.55	1117.74														3454.8	-10.1356	-10.1342	-10.0991		3454.8	-10.108
						711.1	3709.91		18.96	83.3333	60		18.96	206.667	433.333						985.929	81.0928	85.4938	95.9778	97.9319		1251.25	1816.73	1157.8														3454.9	-10.1342	-10.1342	-10.099		3454.9	-10.1088
						711.05	3821.13		18.98	83.3333	40		18.98	210	316.667						986.411	80.5709	85.0735	95.8892	97.9297		1252.86	1849.93	1185.87														3455	-10.133	-10.1348	-10.0983		3455	-10.1098
						711	3870.21		19	103.333	46.6667		19	226.667	383.333						986.893	80.0332	84.6288	95.7967	97.922		1254.47	1883.12	1181.92														3455.1	-10.132	-10.1356	-10.0969		3455.1	-10.1109
						710.95	3883.71		19.02	126.667	56.6667		19.02	200	436.667						987.375	79.4811	84.1679	95.7086	97.9088		1256.07	1868.32	1156.98														3455.2	-10.1317	-10.1365	-10.0952		3455.2	-10.1118
						710.9	3855.1		19.04	83.3333	63.3333		19.04	210	326.667						987.857	78.9166	83.6997	95.6329	97.89		1257.68	1904.51	1172.05														3455.3	-10.132	-10.137	-10.0931		3455.3	-10.1124
						710.85	3776.6		19.06	96.6667	56.6667		19.06	186.667	373.333						988.339	78.3422	83.2325	95.5762	97.8661		1259.28	1856.7	1175.11														3455.4	-10.1328	-10.1371	-10.0913		3455.4	-10.1123
						710.8	3789.8		19.08	83.3333	43.3333		19.08	210	373.333						988.821	77.7614	82.7733	95.5428	97.8386		1260.89	1896.89	1163.17														3455.5	-10.1339	-10.137	-10.09		3455.5	-10.1116
						710.75	3900.95		19.1	86.6667	53.3333		19.1	290	376.667						989.303	77.1792	82.3276	95.5344	97.8105		1262.49	1941.09	1167.23														3455.6	-10.1351	-10.137	-10.0896		3455.6	-10.1105
						710.7	3839.84		19.12	80	50		19.12	220	376.667						989.786	76.6025	81.9002	95.5504	97.786		1264.1	1934.28	1197.3														3455.7	-10.1364	-10.1372	-10.0902		3455.7	-10.1094
						710.65	3854.17		19.14	83.3333	43.3333		19.14	223.333	370						990.268	76.0391	81.4953	95.5888	97.7704		1265.7	1910.48	1202.35														3455.8	-10.1376	-10.1378	-10.0914		3455.8	-10.1084
[truncated: 6,243 more rows]
[truncated: 39 more columns]

## Sheet: Supplementary Fig. S20-S38
Supplementary Fig. S20a				Supplementary Fig. S20b				Supplementary Fig. S21a								Supplementary Fig. S21b											Supplementary Fig. S21c																	Supplementary Fig. S24b
[truncated: 69 more rows]
[truncated: 12 more columns]
